# Supplementary material for: The transcriptional regulator VAL1 promotes Arabidopsis flowering by repressing the organ boundary genes BOP1 and BOP2
Source: Plant Physiol. 2025 Apr 24;198(2):kiaf160. doi: 10.1093/plphys/kiaf160 (PMC12152480; doi:10.1093/plphys/kiaf160)
Supplement: kiaf160_Supplementary_Data [file kiaf160_supplementary_data.zip]

Archive with 3 entries (3 files):
- Cheng_PP_Supplementary_Datasets_accepted.xlsx
- Cheng_PP_Supplementary_Tables_accepted.xlsx
- Supplementary Figures 1-6 accepted_compressed.pdf
