# Supplementary material for: The transcriptional regulator VAL1 promotes Arabidopsis flowering by repressing the organ boundary genes BOP1 and BOP2
Source: Plant Physiol. 2025 Apr 24;198(2):kiaf160. doi: 10.1093/plphys/kiaf160 (PMC12152480; doi:10.1093/plphys/kiaf160)
Supplement: kiaf160_Supplementary_Data [file kiaf160_supplementary_data.zip › Cheng_PP_Supplementary_Datasets_accepted.xlsx]

## Sheet: Dataset S1
Supplementary Dataset S1: RNA-seq differential expression analysis.
Gene	Col-0 vs. val1-2 Log2 Fold Change	Col-0 vs. val1-2 p-value	Col-0 vs. val1-2 adj. p-value	Col-0 vs. val2-1 Log2 Fold Change	Col-0 vs. val2-1 p-value	Col-0 vs. val2-1 adj. p-value	val1-2 vs. val2-1 Log2 Fold Change	val1-2 vs. val2-1 p-value	val1-2 vs. val2-1 adj. p-value	Col-0_1 TPM	Col-0_3 TPM	val1-2_5 TPM	val1-2_6 TPM	val2-1_7 TPM	val2-1_8 TPM	Gene symbol	Gene name	Gene type	Gene description
AT4G38420	-3.62346	8.50726e-225	1.94782e-220	-0.219817	0.0324553	0.138453	3.37894	1.22895e-162	1.4066e-158	180.405	185.794	18.6234	15.7408	148.016	179.572	sks9	SKU5 similar 9	protein_coding	SKU5 similar 9 (sks9); FUNCTIONS IN: oxidoreductase activity, copper ion binding; INVOLVED IN: oxidation reduction; LOCATED IN: plant-type cell wall; EXPRESSED IN: 12 plant structures; EXPRESSED DURING: 9 growth stages; CONTAINS InterPro DOMAIN/s: Multico
AT3G14210	2.86206	2.40342e-221	2.75143e-217	2.35862	9.74729e-141	6.50892e-137	-0.527768	1.34242e-10	2.12219e-09	141.116	121.17	1102.31	1130.85	743.025	665.755	ESM1	epithiospecifier modifier 1	protein_coding	epithiospecifier modifier 1 (ESM1); FUNCTIONS IN: hydrolase activity, acting on ester bonds, carboxylesterase activity; INVOLVED IN: glucosinolate catabolic process, response to cold, defense response to bacterium, response to insect; LOCATED IN: in 8 com
AT4G30280	-2.57466	1.63177e-195	1.24537e-191	-0.536002	6.83636e-11	3.94676e-09	2.0144	1.21766e-140	6.96839e-137	1136.61	1214.3	228.352	229.357	824.107	870.766	XTH18	xyloglucan endotransglucosylase/hydrolase 18	protein_coding	xyloglucan endotransglucosylase/hydrolase 18 (XTH18); FUNCTIONS IN: hydrolase activity, acting on glycosyl bonds, xyloglucan endotransglucosylase activity; INVOLVED IN: xyloglucan metabolic process; LOCATED IN: endomembrane system, apoplast, cell wall; EX
AT2G34930	-2.85561	8.55793e-193	4.89856e-189	-0.720679	3.96087e-13	3.32e-11	2.11129	3.52708e-80	1.61477e-77	282.806	262.442	40.7969	46.4042	155.189	190.428			protein_coding	disease resistance family protein / LRR family protein; INVOLVED IN: signal transduction, defense response to fungus, defense response; LOCATED IN: cell wall; EXPRESSED IN: 10 plant structures; EXPRESSED DURING: 7 growth stages; CONTAINS InterPro DOMAIN/s
AT4G25810	-3.28743	4.73365e-183	2.16763e-179	-1.75133	3.24914e-64	5.42417e-61	1.5124	9.81024e-36	7.17464e-34	459.639	515.596	53.0374	62.6448	139.01	164.012	XTR6	xyloglucan endotransglycosylase 6	protein_coding	xyloglucan endotransglycosylase 6 (XTR6); FUNCTIONS IN: hydrolase activity, acting on glycosyl bonds, xyloglucan:xyloglucosyl transferase activity, hydrolase activity, hydrolyzing O-glycosyl compounds; INVOLVED IN: carbohydrate metabolic process, cellular
AT2G18690	-3.62209	1.57595e-181	6.01382e-178	-0.737097	5.27592e-11	3.13627e-09	2.86211	8.10456e-89	5.45652e-86	122.938	130.453	10.8762	12.9465	70.8349	87.8144			protein_coding	unknown protein; FUNCTIONS IN: molecular_function unknown; INVOLVED IN: biological_process unknown; LOCATED IN: membrane; EXPRESSED IN: 17 plant structures; EXPRESSED DURING: 9 growth stages; CONTAINS InterPro DOMAIN/s: Protein of unknown function DUF975
AT4G31800	-2.41136	2.58925e-179	8.46905e-176	-0.0900551	0.288109	0.575615	2.29713	1.79901e-167	4.11812e-163	1211.43	1283.54	297.332	292.842	1259.99	1270.89	WRKY18	WRKY DNA-binding protein 18	protein_coding	WRKY DNA-binding protein 18 (WRKY18); FUNCTIONS IN: protein binding, sequence-specific DNA binding transcription factor activity; INVOLVED IN: in 7 processes; LOCATED IN: nucleus; EXPRESSED IN: 24 plant structures; EXPRESSED DURING: 13 growth stages; CONT
AT2G41100	-2.40703	3.39723e-176	9.72288e-173	-0.754019	3.24429e-18	4.77889e-16	1.62894	7.23264e-75	2.71414e-72	2064.74	2186.97	435.197	467.903	1205.67	1361.01	TCH3	TOUCH 3	protein_coding	TOUCH 3 (TCH3); FUNCTIONS IN: calcium ion binding; INVOLVED IN: response to mechanical stimulus, response to temperature stimulus, thigmotropism, response to absence of light; LOCATED IN: plasma membrane; EXPRESSED IN: 26 plant structures; EXPRESSED DURIN
AT1G08930	-2.50908	1.22818e-172	3.12448e-169	-0.715498	1.48413e-15	1.67975e-13	1.76967	6.80054e-70	2.13248e-67	321.398	311.505	60.7774	67.4771	183.273	231.421	ERD6	EARLY RESPONSE TO DEHYDRATION 6	protein_coding	EARLY RESPONSE TO DEHYDRATION 6 (ERD6); FUNCTIONS IN: carbohydrate transmembrane transporter activity, sugar:hydrogen symporter activity, sugar transmembrane transporter activity; INVOLVED IN: response to water deprivation, response to salt stress, respon
AT3G10300	-2.40966	1.12446e-171	2.57457e-168	-0.218038	0.00546117	0.0349545	2.16746	3.16815e-140	1.45044e-136	460.469	450.733	95.6968	101.761	396.451	418.808			protein_coding	Calcium-binding EF-hand family protein; FUNCTIONS IN: calcium ion binding; INVOLVED IN: biological_process unknown; LOCATED IN: cellular_component unknown; EXPRESSED IN: 22 plant structures; EXPRESSED DURING: 14 growth stages; CONTAINS InterPro DOMAIN/s:
AT2G17840	-2.61506	9.92965e-170	2.06681e-166	-0.383413	5.43039e-05	0.000791378	2.20749	4.89009e-145	3.7313e-141	1846.53	2087.13	363.808	378.874	1470.99	1682.28	ERD7	EARLY-RESPONSIVE TO DEHYDRATION 7	protein_coding	EARLY-RESPONSIVE TO DEHYDRATION 7 (ERD7); FUNCTIONS IN: molecular_function unknown; INVOLVED IN: response to water deprivation, response to high light intensity, response to salt stress, response to cold; LOCATED IN: plasma membrane; EXPRESSED IN: 24 plan
AT3G59350	-2.69694	1.74621e-167	3.33176e-164	-0.147446	0.103597	0.307642	2.52557	2.17121e-132	6.21264e-129	217.894	217.464	35.8942	39.2654	192.443	217.79			protein_coding	Protein kinase superfamily protein; FUNCTIONS IN: protein tyrosine kinase activity, protein kinase activity, kinase activity, ATP binding; INVOLVED IN: protein amino acid phosphorylation; LOCATED IN: plasma membrane; EXPRESSED IN: 24 plant structures; EXP
AT3G55840	-2.4611	7.89046e-165	1.38969e-161	-0.262478	0.00118335	0.0104778	2.17438	1.30685e-135	4.27357e-132	277.755	283.563	59.0948	59.1082	241.34	247.63			protein_coding	Hs1pro-1 protein; CONTAINS InterPro DOMAIN/s: Hs1pro-1, C-terminal (InterPro:IPR009743), Hs1pro-1, N-terminal (InterPro:IPR009869); BEST Arabidopsis thaliana protein match is: ortholog of sugar beet HS1 PRO-1 2 (TAIR:AT2G40000.1); Has 60 Blast hits to 60
AT1G26730	-2.44058	9.44761e-164	1.54509e-160	-0.352446	4.65625e-05	0.00069611	2.064	1.08721e-102	1.38263e-99	162.424	157.685	33.9377	33.9853	123.984	137.701			protein_coding	EXS (ERD1/XPR1/SYG1) family protein; LOCATED IN: integral to membrane, plasma membrane; EXPRESSED IN: 22 plant structures; EXPRESSED DURING: 13 growth stages; CONTAINS InterPro DOMAIN/s: EXS, C-terminal (InterPro:IPR004342), SPX, N-terminal (InterPro:IPR0
AT1G56660	-2.07543	1.77114e-162	2.70346e-159	-0.241164	0.0077106	0.0458629	1.81013	5.83453e-86	3.51469e-83	962.235	976.612	269.754	261.877	787.836	921.367			protein_coding	unknown protein; Has 665200 Blast hits to 205811 proteins in 4684 species: Archae - 3320; Bacteria - 107592; Metazoa - 249086; Fungi - 76753; Plants - 38542; Viruses - 3008; Other Eukaryotes - 186899 (source: NCBI BLink).
AT4G33070	-3.30732	3.59033e-153	5.13776e-150	-2.11861	8.36482e-54	9.8572e-51	1.16741	3.67297e-10	5.57176e-09	102.689	107.708	11.1288	13.4068	20.926	29.7715			protein_coding	Thiamine pyrophosphate dependent pyruvate decarboxylase family protein; FUNCTIONS IN: in 6 functions; LOCATED IN: membrane; EXPRESSED IN: 11 plant structures; EXPRESSED DURING: 4 anthesis, C globular stage, F mature embryo stage, petal differentiation and
AT5G54710	-3.01219	1.58911e-151	2.14026e-148	-0.577012	9.26831e-07	2.29225e-05	2.41014	5.81641e-65	1.49599e-62	161.64	158.18	25.2269	20.6713	96.5589	127.344			protein_coding	Ankyrin repeat family protein; INVOLVED IN: biological_process unknown; LOCATED IN: endomembrane system; CONTAINS InterPro DOMAIN/s: Ankyrin repeat-containing domain (InterPro:IPR020683), Ankyrin repeat (InterPro:IPR002110); BEST Arabidopsis thaliana prot
AT1G79245	-2.46746	2.45232e-147	3.11936e-144	-0.233267	0.395609	0.679538	2.21019	1.5932e-13	3.3306e-12	990.057	825.68	204.19	180.916	640.93	975.657			pseudogene	expressed protein, Several heterogeneous transcript sequences map to this position
AT3G48520	-2.55294	4.11575e-139	4.95969e-136	-0.101562	0.283614	0.571894	2.42721	3.23363e-139	1.23368e-135	217.385	238.274	44.5653	45.5021	209.773	234.381	CYP94B3	cytochrome P450, family 94, subfamily B, polypeptide 3	protein_coding	cytochrome P450, family 94, subfamily B, polypeptide 3 (CYP94B3); FUNCTIONS IN: electron carrier activity, monooxygenase activity, iron ion binding, oxygen binding, heme binding; INVOLVED IN: oxidation reduction; LOCATED IN: endomembrane system; EXPRESSED
AT1G11960	-2.50051	8.45407e-138	9.67822e-135	-0.281005	0.00203205	0.0161668	2.19507	2.77278e-93	2.26685e-90	185.909	180.277	39.2983	34.1052	145.892	168.465			protein_coding	ERD (early-responsive to dehydration stress) family protein; FUNCTIONS IN: molecular_function unknown; INVOLVED IN: biological_process unknown; LOCATED IN: plasma membrane; EXPRESSED IN: 22 plant structures; EXPRESSED DURING: 13 growth stages; CONTAINS In
AT5G35735	-2.25844	1.67632e-137	1.82767e-134	-0.326323	7.97402e-05	0.00110702	1.90784	2.25279e-102	2.57843e-99	397.703	412.364	101.757	94.6187	326.187	349.077			protein_coding	Auxin-responsive family protein; LOCATED IN: plasma membrane, membrane; EXPRESSED IN: 21 plant structures; EXPRESSED DURING: 12 growth stages; CONTAINS InterPro DOMAIN/s: Cytochrome b561, eukaryote (InterPro:IPR004877), Uncharacterised conserved protein U
AT1G30135	-2.45931	2.58181e-136	2.68697e-133	-0.123498	0.174844	0.428243	2.31156	4.98158e-113	1.14033e-109	425.002	434.424	93.7567	87.5562	388.681	435.978	JAZ8	jasmonate-zim-domain protein 8	protein_coding	jasmonate-zim-domain protein 8 (JAZ8); CONTAINS InterPro DOMAIN/s: Tify (InterPro:IPR010399), CCT domain-like (InterPro:IPR018467); BEST Arabidopsis thaliana protein match is: jasmonate-zim-domain protein 7 (TAIR:AT2G34600.1); Has 89 Blast hits to 89 prot
AT5G39580	-4.07814	9.35707e-129	9.31476e-126	-1.65841	4.46223e-06	9.08454e-05	2.39068	1.41964e-23	5.70124e-22	100.583	117.411	8.6594	6.37263	27.5051	44.7464			protein_coding	Peroxidase superfamily protein; FUNCTIONS IN: peroxidase activity, heme binding; INVOLVED IN: defense response to fungus, N-terminal protein myristoylation; LOCATED IN: endomembrane system; EXPRESSED IN: 17 plant structures; EXPRESSED DURING: 12 growth st
AT2G32150	-2.59786	2.19228e-127	2.09144e-124	-0.697285	4.19557e-13	3.50208e-11	1.87639	2.04648e-80	9.75956e-78	468.816	528.376	94.4544	106.776	308.767	350.32			protein_coding	Haloacid dehalogenase-like hydrolase (HAD) superfamily protein; FUNCTIONS IN: hydrolase activity, catalytic activity; INVOLVED IN: metabolic process; LOCATED IN: cellular_component unknown; EXPRESSED IN: 24 plant structures; EXPRESSED DURING: 13 growth st
AT1G09940	-2.58303	2.49014e-127	2.28057e-124	-0.596998	1.07082e-07	3.39265e-06	1.96174	1.90463e-63	4.58936e-61	194.39	219.137	41.5868	38.5179	127.216	158.823	HEMA2		protein_coding	HEMA2; FUNCTIONS IN: glutamyl-tRNA reductase activity; INVOLVED IN: response to oxidative stress, heme biosynthetic process, tetrapyrrole biosynthetic process, porphyrin biosynthetic process; LOCATED IN: cytoplasm; EXPRESSED IN: 23 plant structures; EXPRE
AT4G35985	-2.71316	4.45437e-127	3.92259e-124	-0.148679	0.11654	0.332436	2.54017	6.81811e-105	9.75459e-102	107.356	106.741	20.4848	18.0684	102.473	109.627			protein_coding	Senescence/dehydration-associated protein-related; LOCATED IN: chloroplast; EXPRESSED IN: 19 plant structures; EXPRESSED DURING: 10 growth stages; CONTAINS InterPro DOMAIN/s: Senescence/spartin-associated (InterPro:IPR009686); BEST Arabidopsis thaliana pr
AT1G80820	-2.62618	4.35743e-126	3.6951e-123	-0.541648	1.21101e-07	3.73807e-06	2.06048	2.6919e-79	1.20824e-76	206.249	233.905	37.8098	40.844	144.14	165.359	CCR2	cinnamoyl coa reductase	protein_coding	cinnamoyl coa reductase (CCR2); CONTAINS InterPro DOMAIN/s: NAD-dependent epimerase/dehydratase (InterPro:IPR001509), NAD(P)-binding domain (InterPro:IPR016040); BEST Arabidopsis thaliana protein match is: cinnamoyl coa reductase 1 (TAIR:AT1G15950.1); Has
AT3G45970	-2.51041	1.01899e-125	8.33243e-123	-0.252953	0.00370048	0.0258208	2.23356	6.81464e-100	6.78234e-97	746.396	760.205	140.742	167.842	621.838	704.25	EXLA1	expansin-like A1	protein_coding	expansin-like A1 (EXLA1); INVOLVED IN: unidimensional cell growth, plant-type cell wall loosening; LOCATED IN: cell wall, plant-type cell wall; EXPRESSED IN: 20 plant structures; EXPRESSED DURING: 10 growth stages; CONTAINS InterPro DOMAIN/s: Barwin-relat
AT2G27690	-2.88254	1.47168e-125	1.16192e-122	-0.921898	6.55929e-05	0.000930611	1.93645	6.81646e-61	1.56035e-58	383.459	470.449	62.9847	71.3468	207.296	264.413	CYP94C1	cytochrome P450, family 94, subfamily C, polypeptide 1	protein_coding	cytochrome P450, family 94, subfamily C, polypeptide 1 (CYP94C1); CONTAINS InterPro DOMAIN/s: Cytochrome P450 (InterPro:IPR001128), Cytochrome P450, E-class, group I (InterPro:IPR002401); BEST Arabidopsis thaliana protein match is: cytochrome P450, family
AT4G30210	-1.94346	5.10062e-121	3.89279e-118	-0.713999	1.78597e-15	1.98769e-13	1.20536	1.67662e-39	1.46487e-37	479.549	490.825	143.01	147.863	288.564	330.949	ATR2	P450 reductase 2	protein_coding	P450 reductase 2 (ATR2); FUNCTIONS IN: NADPH-hemoprotein reductase activity; INVOLVED IN: phenylpropanoid metabolic process; LOCATED IN: endoplasmic reticulum, chloroplast; EXPRESSED IN: 24 plant structures; EXPRESSED DURING: 15 growth stages; CONTAINS In
AT3G14050	-2.19519	7.95448e-121	5.87503e-118	-0.70268	2.1731e-14	2.15513e-12	1.46831	1.70558e-47	2.12187e-45	140.044	144.563	36.4982	35.5598	86.06	96.7308	RSH2	RELA/SPOT homolog 2	protein_coding	RELA/SPOT homolog 2 (RSH2); CONTAINS InterPro DOMAIN/s: Metal-dependent phosphohydrolase, HD subdomain (InterPro:IPR006674), Metal-dependent phosphohydrolase, HD domain (InterPro:IPR003607), RelA/SpoT (InterPro:IPR007685); BEST Arabidopsis thaliana protei
AT5G20230	-2.65316	2.0158e-120	1.44231e-117	-0.41358	0.00039703	0.00431797	2.21543	5.63593e-107	9.21515e-104	947.073	1170.71	194.98	195.91	747.067	917.158	BCB	blue-copper-binding protein	protein_coding	blue-copper-binding protein (BCB); FUNCTIONS IN: electron carrier activity, copper ion binding; INVOLVED IN: response to oxidative stress, response to salt stress, aluminum ion transport, response to wounding, response to absence of light; LOCATED IN: anc
AT2G22470	-2.61442	1.35801e-119	9.42212e-117	-0.314233	0.000680552	0.00669293	2.27594	1.38699e-88	9.07134e-86	231.688	220.19	41.9209	43.4719	190.766	188.748	AGP2	arabinogalactan protein 2	protein_coding	arabinogalactan protein 2 (AGP2); BEST Arabidopsis thaliana protein match is: arabinogalactan protein 3 (TAIR:AT4G40090.1); Has 40526 Blast hits to 18637 proteins in 1352 species: Archae - 307; Bacteria - 12509; Metazoa - 8294; Fungi - 3358; Plants - 6174
AT3G22910	-2.62805	2.35779e-118	1.58776e-115	-0.329597	0.0053694	0.0345092	2.27511	5.3326e-65	1.38714e-62	88.2708	93.915	15.8994	18.2288	65.6071	86.0313			protein_coding	ATPase E1-E2 type family protein / haloacid dehalogenase-like hydrolase family protein; FUNCTIONS IN: calcium-transporting ATPase activity, calmodulin binding; INVOLVED IN: cation transport, calcium ion transport, metabolic process, ATP biosynthetic proce
AT4G02380	-2.11319	5.50029e-116	3.59813e-113	-0.365704	9.39516e-06	0.000174595	1.72328	8.35383e-77	3.35487e-74	420.092	408.773	114.577	113.485	331.976	358.315	SAG21	senescence-associated gene 21	protein_coding	senescence-associated gene 21 (SAG21); CONTAINS InterPro DOMAIN/s: Late embryogenesis abundant protein, group 3 (InterPro:IPR004926); BEST Arabidopsis thaliana protein match is: Late embryogenesis abundant 3 (LEA3) family protein (TAIR:AT1G02820.1); Has 1
AT1G76650	-2.0346	8.08037e-115	5.13912e-112	-0.0769821	0.32351	0.611784	1.93325	3.88499e-112	7.41094e-109	741.398	749.24	220.341	257.783	742.904	941.433	CML38	calmodulin-like 38	protein_coding	calmodulin-like 38 (CML38); FUNCTIONS IN: calcium ion binding; INVOLVED IN: response to wounding; LOCATED IN: plasma membrane; EXPRESSED IN: 19 plant structures; EXPRESSED DURING: 12 growth stages; CONTAINS InterPro DOMAIN/s: EF-Hand 1, calcium-binding si
AT3G25780	-2.19299	3.34321e-114	2.06881e-111	-0.271553	0.00203294	0.0161675	1.89747	5.8264e-85	3.10168e-82	1093.29	1142.94	263.086	303.84	901.304	1035.21	AOC3	allene oxide cyclase 3	protein_coding	allene oxide cyclase 3 (AOC3); FUNCTIONS IN: allene-oxide cyclase activity; INVOLVED IN: response to salt stress, response to fungus, jasmonic acid biosynthetic process; LOCATED IN: plasma membrane, membrane; EXPRESSED IN: 20 plant structures; EXPRESSED D
AT4G22590	-2.76001	1.90004e-113	1.14483e-110	-0.610975	3.11872e-08	1.14218e-06	2.12493	2.68787e-80	1.25567e-77	151.134	178.604	28.7216	27.8021	106.223	119.73	TPPG	trehalose-6-phosphate phosphatase G	protein_coding	Haloacid dehalogenase-like hydrolase (HAD) superfamily protein; FUNCTIONS IN: catalytic activity, trehalose-phosphatase activity; INVOLVED IN: trehalose biosynthetic process, metabolic process; LOCATED IN: chloroplast; EXPRESSED IN: sperm cell, male gamet
AT2G06050	-2.17889	2.4925e-113	1.43235e-110	-0.217722	0.0225003	0.105414	1.93701	7.88332e-107	1.20305e-103	1057.68	1198.79	282.549	298.837	950.857	1083.14	OPR3	oxophytodienoate-reductase 3	protein_coding	oxophytodienoate-reductase 3 (OPR3); FUNCTIONS IN: 12-oxophytodienoate reductase activity; INVOLVED IN: response to jasmonic acid stimulus, response to fungus, jasmonic acid biosynthetic process, response to wounding, response to ozone; LOCATED IN: peroxi
AT1G69890	-2.67168	2.50236e-113	1.43235e-110	-0.831942	7.94732e-16	9.31045e-14	1.81559	2.62309e-55	4.41509e-53	153.001	172.51	30.8924	28.3926	91.7676	99.5274			protein_coding	CONTAINS InterPro DOMAIN/s: Protein of unknown function DUF569 (InterPro:IPR007679), Actin cross-linking (InterPro:IPR008999); BEST Arabidopsis thaliana protein match is: Actin cross-linking protein (TAIR:AT1G27100.1); Has 237 Blast hits to 216 proteins i
AT1G59870	-2.22525	3.25256e-112	1.81636e-109	-0.48907	1.55568e-06	3.65358e-05	1.71243	3.68921e-51	5.11816e-49	686.751	670.156	153.055	183.196	444.134	566.123	PEN3	PENETRATION 3	protein_coding	PENETRATION 3 (PEN3); FUNCTIONS IN: ATPase activity, coupled to transmembrane movement of substances, cadmium ion transmembrane transporter activity; INVOLVED IN: in 9 processes; LOCATED IN: mitochondrion, plasma membrane, chloroplast, membrane, chloropla
AT5G58120	-2.94969	8.79715e-112	4.7957e-109	-0.547493	3.92752e-07	1.0734e-05	2.37812	4.25477e-85	2.37551e-82	80.8764	65.5506	11.9036	10.0526	49.7981	54.7173			protein_coding	Disease resistance protein (TIR-NBS-LRR class) family; FUNCTIONS IN: transmembrane receptor activity, nucleoside-triphosphatase activity, nucleotide binding, ATP binding; INVOLVED IN: signal transduction, apoptosis, defense response, innate immune respons
AT4G14365	-1.91511	6.76735e-110	3.60338e-107	-0.0319965	0.69455	0.876467	1.85896	6.48958e-104	8.73841e-101	413.333	386.395	120.183	125.428	392.377	424.445	XBAT34	XB3 ortholog 4 in Arabidopsis thaliana	protein_coding	XB3 ortholog 4 in Arabidopsis thaliana (XBAT34); FUNCTIONS IN: zinc ion binding; EXPRESSED IN: 22 plant structures; EXPRESSED DURING: 13 growth stages; CONTAINS InterPro DOMAIN/s: Zinc finger, RING-type (InterPro:IPR001841), Ankyrin repeat-containing doma
AT3G62150	-3.19174	6.79566e-109	3.53621e-106	-1.31875	5.45206e-42	4.36884e-39	1.85003	1.55895e-32	9.49095e-31	66.7289	64.9317	6.86045	9.75644	25.8624	29.2209	ABCB21	ATP-binding cassette B21	protein_coding	P-glycoprotein 21 (PGP21); FUNCTIONS IN: ATPase activity, coupled to transmembrane movement of substances; INVOLVED IN: transport, transmembrane transport; LOCATED IN: plasma membrane; EXPRESSED IN: 14 plant structures; EXPRESSED DURING: 8 growth stages;
AT1G02660	-2.01851	1.52153e-107	7.74154e-105	-0.447207	4.57734e-07	1.21777e-05	1.54733	1.48796e-55	2.58037e-53	171.041	169.29	46.9369	50.3715	122.508	138.344			protein_coding	alpha/beta-Hydrolases superfamily protein; FUNCTIONS IN: triglyceride lipase activity; INVOLVED IN: lipid metabolic process; LOCATED IN: cellular_component unknown; EXPRESSED IN: 24 plant structures; EXPRESSED DURING: 15 growth stages; CONTAINS InterPro D
AT4G21570	-1.94063	3.42684e-107	1.70567e-104	-0.294827	0.000345757	0.00382893	1.6216	5.74613e-87	3.65374e-84	744.816	791.278	225.671	238.378	634.024	674.875			protein_coding	Protein of unknown function (DUF300); INVOLVED IN: biological_process unknown; LOCATED IN: endomembrane system; CONTAINS InterPro DOMAIN/s: Protein of unknown function DUF300 (InterPro:IPR005178); BEST Arabidopsis thaliana protein match is: Protein of unk
AT3G55430	-1.73252	4.06042e-107	1.97803e-104	-0.275428	0.000576316	0.00579585	1.43285	2.85494e-74	1.05407e-71	1361.48	1407.35	485.282	480.942	1144.06	1246.76			protein_coding	O-Glycosyl hydrolases family 17 protein; FUNCTIONS IN: cation binding, hydrolase activity, hydrolyzing O-glycosyl compounds, catalytic activity; INVOLVED IN: carbohydrate metabolic process; LOCATED IN: cell wall; EXPRESSED IN: 24 plant structures; EXPRESS
AT4G35480	-2.89851	6.29144e-107	3.00102e-104	-0.408037	0.000696555	0.00682018	2.46643	8.47444e-131	2.15543e-127	381.444	493.614	69.6936	66.6613	323.865	366.646	RHA3B	RING-H2 finger A3B	protein_coding	RING-H2 finger A3B (RHA3B); FUNCTIONS IN: zinc ion binding; INVOLVED IN: response to chitin; EXPRESSED IN: 20 plant structures; EXPRESSED DURING: 13 growth stages; CONTAINS InterPro DOMAIN/s: Zinc finger, RING-type (InterPro:IPR001841), Zinc finger, C3HC4
AT5G16910	-1.97518	1.47808e-106	6.90653e-104	-0.222759	0.0251789	0.114743	1.72807	1.94169e-59	4.35756e-57	223.205	226.917	70.0749	62.7122	180.191	223	CSLD2	cellulose-synthase like D2	protein_coding	cellulose-synthase like D2 (CSLD2); FUNCTIONS IN: cellulose synthase activity, transferase activity, transferring glycosyl groups; INVOLVED IN: plant-type cell wall biogenesis, response to cold, polysaccharide biosynthetic process, root hair elongation; L
AT5G53050	-2.4304	2.2337e-106	1.02286e-103	-0.599853	4.74427e-08	1.64718e-06	1.80666	9.80745e-53	1.47699e-50	184.144	201.865	39.5919	42.2813	120.234	143.482			protein_coding	alpha/beta-Hydrolases superfamily protein; CONTAINS InterPro DOMAIN/s: Alpha/beta hydrolase fold-1 (InterPro:IPR000073); BEST Arabidopsis thaliana protein match is: alpha/beta-Hydrolases superfamily protein (TAIR:AT4G02340.1); Has 35333 Blast hits to 3413
AT1G09950	-2.1358	3.74561e-106	1.68156e-103	-0.165911	0.0486605	0.184524	1.94573	1.84448e-90	1.362e-87	269.329	255.599	66.4596	71.8105	238.079	250.589	RAS1	RESPONSE TO ABA AND SALT 1	protein_coding	RESPONSE TO ABA AND SALT 1 (RAS1); FUNCTIONS IN: molecular_function unknown; INVOLVED IN: biological_process unknown; LOCATED IN: endomembrane system; EXPRESSED IN: leaf apex, root, flower, leaf; EXPRESSED DURING: petal differentiation and expansion stage
AT3G47960	-2.18293	5.15918e-106	2.27163e-103	-0.620574	6.86126e-12	4.65938e-10	1.53826	4.34926e-64	1.08216e-61	833.672	925.426	211.116	238.206	566.855	629.564	GTR1	GLUCOSINOLATE TRANSPORTER-1	protein_coding	Major facilitator superfamily protein; FUNCTIONS IN: transporter activity; INVOLVED IN: oligopeptide transport; LOCATED IN: plasma membrane, membrane; EXPRESSED IN: 24 plant structures; EXPRESSED DURING: 13 growth stages; CONTAINS InterPro DOMAIN/s: Oligo
AT2G44450	-2.60274	5.51366e-106	2.3819e-103	-0.501664	1.61154e-05	0.000280506	2.07731	9.31929e-50	1.22602e-47	76.7683	78.3626	14.7599	15.0039	50.7673	63.6911	BGLU15	beta glucosidase 15	protein_coding	beta glucosidase 15 (BGLU15); FUNCTIONS IN: cation binding, hydrolase activity, hydrolyzing O-glycosyl compounds, catalytic activity; INVOLVED IN: carbohydrate metabolic process; LOCATED IN: cell wall, plant-type cell wall; EXPRESSED IN: 23 plant structur
AT2G27500	-1.96923	6.60858e-106	2.80204e-103	-0.0813167	0.345325	0.631237	1.86382	2.30948e-95	2.03332e-92	498.141	513.457	159.636	172.232	519.42	572.872			protein_coding	Glycosyl hydrolase superfamily protein; FUNCTIONS IN: cation binding, hydrolase activity, hydrolyzing O-glycosyl compounds, catalytic activity; INVOLVED IN: carbohydrate metabolic process; LOCATED IN: anchored to plasma membrane, nucleus, cytoplasm; EXPRE
AT1G55450	-1.93295	1.27012e-105	5.28738e-103	-0.40629	3.93583e-06	8.17618e-05	1.50255	1.3402e-55	2.35989e-53	297.471	294.798	89.4131	90.78	220.442	246.912			protein_coding	S-adenosyl-L-methionine-dependent methyltransferases superfamily protein; FUNCTIONS IN: methyltransferase activity; INVOLVED IN: response to salt stress; EXPRESSED IN: 20 plant structures; EXPRESSED DURING: 13 growth stages; CONTAINS InterPro DOMAIN/s: Me
AT5G56980	-2.0036	1.45215e-105	5.93721e-103	-0.484868	1.84772e-07	5.47564e-06	1.49474	1.16739e-54	1.88189e-52	1088.46	1158.17	308.357	341.284	771.029	907.352			protein_coding	unknown protein; FUNCTIONS IN: molecular_function unknown; INVOLVED IN: biological_process unknown; LOCATED IN: endomembrane system; EXPRESSED IN: 18 plant structures; EXPRESSED DURING: 12 growth stages; BEST Arabidopsis thaliana protein match is: unknown
AT1G56240	-2.58171	3.62173e-104	1.45479e-101	-0.711881	8.53252e-13	6.78302e-11	1.84583	2.37926e-48	3.04266e-46	126.432	130.36	24.1934	25.4392	80.9071	82.9217	PP2-B13	phloem protein 2-B13	protein_coding	phloem protein 2-B13 (PP2-B13); FUNCTIONS IN: carbohydrate binding; LOCATED IN: endomembrane system; CONTAINS InterPro DOMAIN/s: F-box domain, cyclin-like (InterPro:IPR001810), F-box domain, Skp2-like (InterPro:IPR022364); BEST Arabidopsis thaliana protei
AT3G50950	-1.775	5.16712e-103	2.03976e-100	-0.437091	1.08534e-06	2.63547e-05	1.31387	4.00526e-45	4.60725e-43	399.664	402.634	132.35	139.042	285.026	333.246	ZAR1	HOPZ-ACTIVATED RESISTANCE 1	protein_coding	HOPZ-ACTIVATED RESISTANCE 1 (ZAR1); FUNCTIONS IN: ATP binding; INVOLVED IN: defense response, apoptosis; LOCATED IN: cellular_component unknown; EXPRESSED IN: 22 plant structures; EXPRESSED DURING: 13 growth stages; CONTAINS InterPro DOMAIN/s: NB-ARC (Int
AT3G06500	-1.74211	2.02645e-102	7.86398e-100	-0.0188716	0.830196	0.937715	1.69903	5.08001e-77	2.07655e-74	329.76	318.803	114.004	110.612	310.142	358.399	A/N-InvC	alkaline/neutral invertase C	protein_coding	Plant neutral invertase family protein; FUNCTIONS IN: catalytic activity, beta-fructofuranosidase activity; INVOLVED IN: biological_process unknown; EXPRESSED IN: 23 plant structures; EXPRESSED DURING: 13 growth stages; CONTAINS InterPro DOMAIN/s: Plant n
AT1G25400	-2.18973	5.84766e-102	2.23147e-99	-0.955105	5.01615e-20	8.51598e-18	1.21047	9.65512e-30	5.30013e-28	250.465	279.439	67.3511	67.3966	131.252	154.672			protein_coding	unknown protein; BEST Arabidopsis thaliana protein match is: unknown protein (TAIR:AT1G68440.1); Has 21 Blast hits to 21 proteins in 6 species: Archae - 0; Bacteria - 0; Metazoa - 0; Fungi - 0; Plants - 21; Viruses - 0; Other Eukaryotes - 0 (source: NCBI
AT1G73080	-1.71777	7.86204e-102	2.95097e-99	-0.319664	0.000125548	0.00161388	1.37391	8.88193e-58	1.81321e-55	270.924	272.094	95.7835	95.6072	214.841	239.832	PEPR1	PEP1 receptor 1	protein_coding	PEP1 receptor 1 (PEPR1); FUNCTIONS IN: protein binding, protein serine/threonine kinase activity, kinase activity, ATP binding; INVOLVED IN: response to jasmonic acid stimulus, protein amino acid phosphorylation, transmembrane receptor protein tyrosine ki
AT2G24600	-2.02658	8.82815e-102	3.26015e-99	-0.0427615	0.633722	0.843471	1.95962	2.56747e-107	4.52092e-104	276.015	245.659	73.269	67.4144	245.131	277.373			protein_coding	Ankyrin repeat family protein; CONTAINS InterPro DOMAIN/s: Ankyrin repeat-containing domain (InterPro:IPR020683), Ankyrin repeat (InterPro:IPR002110); BEST Arabidopsis thaliana protein match is: Ankyrin repeat family protein (TAIR:AT1G10340.1); Has 23294
AT2G41640	-2.10748	9.79836e-101	3.561e-98	-0.0911762	0.317017	0.6058	1.99192	2.60852e-91	2.05902e-88	160.409	145.895	40.9447	41.1515	155.768	143.709			protein_coding	Glycosyltransferase family 61 protein; FUNCTIONS IN: transferase activity, transferring glycosyl groups; INVOLVED IN: biological_process unknown; EXPRESSED IN: 14 plant structures; EXPRESSED DURING: 8 growth stages; CONTAINS InterPro DOMAIN/s: Glycosyltra
AT4G30290	-2.45161	1.08401e-100	3.87806e-98	-1.02247	1.1878e-28	3.77702e-26	1.40526	5.98311e-30	3.30819e-28	178.316	173.284	34.2667	40.0586	90.8029	89.9583	XTH19	xyloglucan endotransglucosylase/hydrolase 19	protein_coding	xyloglucan endotransglucosylase/hydrolase 19 (XTH19); FUNCTIONS IN: hydrolase activity, acting on glycosyl bonds, xyloglucan endotransglucosylase activity; INVOLVED IN: xyloglucan metabolic process; LOCATED IN: endomembrane system, apoplast, cell wall; EX
AT5G01100	-2.341	3.26745e-100	1.15095e-97	-0.324942	0.000131502	0.00168116	1.99165	6.17771e-73	2.1756e-70	237.823	230.004	59.2644	47.8593	184.824	205.362	FRB1	FRIABLE 1	protein_coding	O-fucosyltransferase family protein; CONTAINS InterPro DOMAIN/s: GDP-fucose protein O-fucosyltransferase (InterPro:IPR019378); BEST Arabidopsis thaliana protein match is: O-fucosyltransferase family protein (TAIR:AT3G54100.1); Has 1807 Blast hits to 1807
AT1G17980	-2.06947	1.01674e-99	3.52717e-97	-0.187979	0.0402901	0.161362	1.85731	1.14671e-73	4.16655e-71	106.066	106.583	29.7332	28.9969	92.2472	102.833	PAPS1	poly(A) polymerase 1	protein_coding	poly(A) polymerase 1 (PAPS1); CONTAINS InterPro DOMAIN/s: Poly(A) polymerase (InterPro:IPR014492), Poly(A) polymerase, central domain (InterPro:IPR007012), Nucleotidyltransferase, class I, C-terminal-like (InterPro:IPR011068), Nucleotidyl transferase doma
AT4G39640	-1.85077	2.13013e-99	7.27931e-97	-0.578048	5.94345e-12	4.1199e-10	1.24849	2.63795e-44	2.93132e-42	262.166	234.181	81.9593	79.2773	164.121	175.95	GGT1	gamma-glutamyl transpeptidase 1	protein_coding	gamma-glutamyl transpeptidase 1 (GGT1); FUNCTIONS IN: gamma-glutamyltransferase activity, glutathione gamma-glutamylcysteinyltransferase activity; INVOLVED IN: response to oxidative stress, glutathione catabolic process; LOCATED IN: apoplast, plant-type c
AT1G70410	-1.90044	7.02228e-98	2.36444e-95	-0.677451	2.59309e-14	2.54644e-12	1.19878	1.13798e-39	1.00967e-37	313.53	331.101	104.128	103.061	203.258	221.335	BCA4	beta carbonic anhydrase 4	protein_coding	beta carbonic anhydrase 4 (BCA4); FUNCTIONS IN: carbonate dehydratase activity, zinc ion binding; INVOLVED IN: response to carbon dioxide, carbon utilization, regulation of stomatal movement; LOCATED IN: plasma membrane, chloroplast envelope; EXPRESSED IN
AT3G08720	-2.22085	3.34843e-96	1.1111e-93	-0.226254	0.00706581	0.0427384	1.97019	5.30582e-82	2.64034e-79	172.486	163.876	44.8097	35.4337	145.013	146.372	S6K2	serine/threonine protein kinase 2	protein_coding	serine/threonine protein kinase 2 (S6K2); CONTAINS InterPro DOMAIN/s: Protein kinase, ATP binding site (InterPro:IPR017441), Serine/threonine-protein kinase domain (InterPro:IPR002290), Serine/threonine-protein kinase-like domain (InterPro:IPR017442), AGC
AT2G34600	-2.1885	2.10519e-95	6.88578e-93	-0.29363	0.00217553	0.0170444	1.87059	4.55883e-95	3.86504e-92	591.732	674.852	157.311	165.031	522.548	558.263	JAZ7	jasmonate-zim-domain protein 7	protein_coding	jasmonate-zim-domain protein 7 (JAZ7); CONTAINS InterPro DOMAIN/s: Tify (InterPro:IPR010399); BEST Arabidopsis thaliana protein match is: jasmonate-zim-domain protein 8 (TAIR:AT1G30135.1); Has 38 Blast hits to 38 proteins in 7 species: Archae - 0; Bacteri
AT5G65280	-3.29788	1.72302e-94	5.55636e-92	-0.735398	0.028288	0.125002	2.53769	1.28429e-70	4.14065e-68	112.139	156.476	15.828	16.0666	73.3608	98.6776	GCL1	GCR2-like 1	protein_coding	GCR2-like 1 (GCL1); FUNCTIONS IN: catalytic activity; INVOLVED IN: response to salt stress; LOCATED IN: extrinsic to membrane; EXPRESSED IN: 23 plant structures; EXPRESSED DURING: 13 growth stages; CONTAINS InterPro DOMAIN/s: LanC-like protein, eukaryotic
AT3G21070	-2.20771	8.26496e-94	2.62826e-91	-0.411632	0.000619321	0.00616031	1.77161	1.27734e-39	1.1246e-37	115.444	122.974	30.8645	28.3267	79.7051	104.718	NADK1	NAD kinase 1	protein_coding	NAD kinase 1 (NADK1); FUNCTIONS IN: NAD+ kinase activity, NADH kinase activity; INVOLVED IN: NADP biosynthetic process, response to virus, response to hydrogen peroxide, pyridine nucleotide biosynthetic process, response to ionizing radiation; LOCATED IN:
AT4G18070	-1.72638	1.71464e-93	5.37788e-91	-0.156532	0.0540145	0.198327	1.54562	1.0783e-76	4.25574e-74	482.619	499.553	177.108	173.751	451.958	489.639			protein_coding	unknown protein; BEST Arabidopsis thaliana protein match is: unknown protein (TAIR:AT1G29530.1); Has 30201 Blast hits to 17322 proteins in 780 species: Archae - 12; Bacteria - 1396; Metazoa - 17338; Fungi - 3422; Plants - 5037; Viruses - 0; Other Eukaryot
AT3G26980	-1.77225	1.97898e-93	6.04143e-91	-0.231363	0.00420111	0.0285678	1.51655	1.22425e-68	3.63953e-66	347.263	334.396	115.885	115.371	308.459	297.839	MUB4	membrane-anchored ubiquitin-fold protein 4 precursor	protein_coding	membrane-anchored ubiquitin-fold protein 4 precursor (MUB4); CONTAINS InterPro DOMAIN/s: Membrane-anchored ubiquitin-fold protein, HCG-1 (InterPro:IPR017000), Ubiquitin (InterPro:IPR000626), Ubiquitin supergroup (InterPro:IPR019955); BEST Arabidopsis thal
AT5G15960	-3.18251	1.96888e-93	6.04143e-91	-0.777889	0.00708033	0.0427874	2.37969	9.14756e-73	3.17268e-70	270.144	372.688	39.8475	42.3393	175.571	217.114	KIN1		protein_coding	KIN1; BEST Arabidopsis thaliana protein match is: stress-responsive protein (KIN2) / stress-induced protein (KIN2) / cold-responsive protein (COR6.6) / cold-regulated protein (COR6.6) (TAIR:AT5G15970.1); Has 1807 Blast hits to 1807 proteins in 277 species
AT5G13200	-2.55294	5.93384e-93	1.78765e-90	-0.64816	6.81143e-12	4.64127e-10	1.88104	1.22463e-50	1.65875e-48	196.776	204.449	35.2929	43.7823	128.327	139.578			protein_coding	GRAM domain family protein; CONTAINS InterPro DOMAIN/s: GRAM (InterPro:IPR004182); BEST Arabidopsis thaliana protein match is: GRAM domain family protein (TAIR:AT2G22475.1); Has 1807 Blast hits to 1807 proteins in 277 species: Archae - 0; Bacteria - 0; Me
AT2G31865	-2.69958	1.45875e-92	4.33759e-90	-0.150929	0.225619	0.499612	2.52397	1.9182e-61	4.48055e-59	67.4708	64.8225	12.4714	10.9324	54.0408	69.8463	PARG2	poly(ADP-ribose) glycohydrolase 2	protein_coding	poly(ADP-ribose) glycohydrolase 2 (PARG2); FUNCTIONS IN: poly(ADP-ribose) glycohydrolase activity; INVOLVED IN: defense response to fungus; LOCATED IN: cellular_component unknown; CONTAINS InterPro DOMAIN/s: Poly(ADP-ribose) glycohydrolase (InterPro:IPR00
AT5G54170	-2.6364	2.99857e-92	8.80195e-90	-0.650874	0.00481628	0.0317488	1.96145	3.7632e-58	7.90307e-56	419.945	514.855	78.0885	96.2995	275.177	347.95			protein_coding	Polyketide cyclase/dehydrase and lipid transport superfamily protein; CONTAINS InterPro DOMAIN/s: Lipid-binding START (InterPro:IPR002913); BEST Arabidopsis thaliana protein match is: Polyketide cyclase/dehydrase and lipid transport superfamily protein (T
AT3G58990	2.48761	3.56768e-92	1.03399e-89	1.51036	4.72793e-21	8.76988e-19	-1.00085	6.76318e-14	1.46884e-12	24.9649	21.422	153.759	147.411	79.1076	58.6488	IPMI1	isopropylmalate isomerase 1	protein_coding	isopropylmalate isomerase 1 (IPMI1); FUNCTIONS IN: hydro-lyase activity, 3-isopropylmalate dehydratase activity; INVOLVED IN: leucine biosynthetic process, metabolic process; LOCATED IN: plastid; EXPRESSED IN: 19 plant structures; EXPRESSED DURING: 9 grow
AT1G61890	-1.697	6.61946e-92	1.89449e-89	-0.176089	0.0315821	0.135711	1.49669	6.17949e-85	3.21488e-82	1365.99	1207.15	453.454	456.848	1148.54	1223.12			protein_coding	MATE efflux family protein; FUNCTIONS IN: antiporter activity, drug transmembrane transporter activity, transporter activity; INVOLVED IN: response to karrikin; LOCATED IN: membrane; EXPRESSED IN: 22 plant structures; EXPRESSED DURING: 13 growth stages; C
AT1G19020	-2.36451	8.31815e-92	2.35126e-89	-0.493877	1.26816e-07	3.86921e-06	1.84622	1.4973e-53	2.34758e-51	276.108	274.236	66.2506	57.6947	200.05	208.224			protein_coding	unknown protein; BEST Arabidopsis thaliana protein match is: unknown protein (TAIR:AT3G48180.1); Has 88 Blast hits to 88 proteins in 15 species: Archae - 0; Bacteria - 0; Metazoa - 0; Fungi - 0; Plants - 88; Viruses - 0; Other Eukaryotes - 0 (source: NCBI
AT5G07920	-1.83967	1.35623e-90	3.78687e-88	-0.278524	0.00281657	0.0210225	1.53692	6.25012e-52	9.11283e-50	117.729	118.126	38.336	37.4519	93.8406	108.123	DGK1	diacylglycerol kinase1	protein_coding	diacylglycerol kinase1 (DGK1); FUNCTIONS IN: diacylglycerol kinase activity, calcium ion binding; INVOLVED IN: activation of protein kinase C activity by G-protein coupled receptor protein signaling pathway, intracellular signaling pathway; LOCATED IN: ce
AT2G03240	-1.82843	5.17597e-90	1.42782e-87	-0.222524	0.00708774	0.0428064	1.58156	3.98282e-66	1.09844e-63	237.43	222.332	79.2404	70.8198	195.954	215.579			protein_coding	EXS (ERD1/XPR1/SYG1) family protein; LOCATED IN: integral to membrane; EXPRESSED IN: 18 plant structures; EXPRESSED DURING: 10 growth stages; CONTAINS InterPro DOMAIN/s: SPX, N-terminal (InterPro:IPR004331), EXS, C-terminal (InterPro:IPR004342); BEST Arab
AT1G30640	-2.4793	1.06424e-89	2.90083e-87	-0.515591	1.91871e-05	0.000326197	1.93973	3.324e-43	3.49035e-41	57.5357	62.6487	13.1853	13.2636	40.3196	49.2329			protein_coding	Protein kinase family protein; FUNCTIONS IN: protein kinase activity, kinase activity; INVOLVED IN: protein amino acid phosphorylation; LOCATED IN: cellular_component unknown; EXPRESSED IN: 24 plant structures; EXPRESSED DURING: 14 growth stages; CONTAINS
AT5G44070	-1.75753	8.64341e-89	2.32823e-86	-0.434672	5.31047e-07	1.39065e-05	1.29872	2.39225e-43	2.53523e-41	245.456	240.113	82.5137	83.6134	178.223	197.148	CAD1	CADMIUM SENSITIVE 1	protein_coding	CADMIUM SENSITIVE 1 (CAD1); FUNCTIONS IN: cadmium ion binding, copper ion binding, glutathione gamma-glutamylcysteinyltransferase activity; INVOLVED IN: in 6 processes; LOCATED IN: cytosol; EXPRESSED IN: 24 plant structures; EXPRESSED DURING: 13 growth st
AT1G09932	-2.82082	2.83191e-88	7.53946e-86	-0.416399	0.000745405	0.00716884	2.38009	5.31306e-50	7.071e-48	81.3413	81.7234	13.8443	12.5511	57.3262	70.0396			protein_coding	Phosphoglycerate mutase family protein; CONTAINS InterPro DOMAIN/s: Histidine phosphatase superfamily, clade-1 (InterPro:IPR013078); BEST Arabidopsis thaliana protein match is: Phosphoglycerate mutase family protein (TAIR:AT2G17280.2); Has 552 Blast hits
AT3G10720	-2.00602	1.21903e-87	3.20815e-85	-0.895932	6.07641e-20	1.02293e-17	1.08638	1.09516e-21	3.96039e-20	434.933	423.328	113.201	134.541	216.544	265.892			protein_coding	Plant invertase/pectin methylesterase inhibitor superfamily; FUNCTIONS IN: pectinesterase activity; INVOLVED IN: cell wall modification; LOCATED IN: cell wall, plant-type cell wall; EXPRESSED IN: 21 plant structures; EXPRESSED DURING: 13 growth stages; CO
AT4G38550	-1.74464	2.87436e-87	7.47857e-85	-0.412244	0.000493461	0.00511408	1.30859	2.63965e-26	1.21578e-24	247.569	248.639	87.8429	86.7456	165.835	230.136			protein_coding	Arabidopsis phospholipase-like protein (PEARLI 4) family; LOCATED IN: chloroplast; EXPRESSED IN: 21 plant structures; EXPRESSED DURING: 13 growth stages; CONTAINS InterPro DOMAIN/s: Phospholipase-like, arabidopsis (InterPro:IPR007942); BEST Arabidopsis th
AT2G22300	-1.8844	3.34881e-87	8.61511e-85	-0.376717	2.32151e-05	0.000380579	1.48367	1.51605e-51	2.12908e-49	134.009	123.729	38.909	42.8539	98.2535	109.005	SR1	signal responsive 1	protein_coding	signal responsive 1 (SR1); FUNCTIONS IN: calmodulin binding, transcription regulator activity; INVOLVED IN: response to biotic stimulus; LOCATED IN: nucleus; EXPRESSED IN: 23 plant structures; EXPRESSED DURING: 13 growth stages; CONTAINS InterPro DOMAIN/s
AT1G72520	-1.83913	7.83972e-87	1.99442e-84	-0.049978	0.577934	0.809949	1.76491	1.22798e-102	1.47945e-99	646.469	547.847	198.499	188.062	574.397	629.574	LOX4	lipoxygenase 4	protein_coding	PLAT/LH2 domain-containing lipoxygenase family protein; FUNCTIONS IN: oxidoreductase activity, acting on single donors with incorporation of molecular oxygen, incorporation of two atoms of oxygen, lipoxygenase activity, iron ion binding, metal ion binding
AT1G51760	-2.28622	3.07425e-86	7.73496e-84	-0.637464	1.28489e-09	6.11406e-08	1.62487	5.62226e-45	6.43496e-43	247.421	278.095	57.1877	67.6955	161.568	191.836	IAR3	IAA-ALANINE RESISTANT 3	protein_coding	IAA-ALANINE RESISTANT 3 (IAR3); FUNCTIONS IN: metallopeptidase activity, IAA-Ala conjugate hydrolase activity; INVOLVED IN: proteolysis, response to wounding; LOCATED IN: endoplasmic reticulum, plasma membrane; EXPRESSED IN: callus; CONTAINS InterPro DOMA
AT2G17660	-2.85373	3.16651e-86	7.88047e-84	0.157737	0.135455	0.365563	2.98734	6.29275e-102	6.54761e-99	166.272	159.886	26.8988	25.389	185.793	194.183			protein_coding	RPM1-interacting protein 4 (RIN4) family protein; CONTAINS InterPro DOMAIN/s: RPM1-interacting protein 4, defence response (InterPro:IPR008700); BEST Arabidopsis thaliana protein match is: RPM1-interacting protein 4 (RIN4) family protein (TAIR:AT4G35655.1
AT1G57990	-1.95187	7.25733e-86	1.78671e-83	-0.601181	4.42798e-14	4.22408e-12	1.32668	7.70055e-42	7.53305e-40	489.217	480.2	133.373	156.872	321.413	346.241	PUP18	purine permease 18	protein_coding	purine permease 18 (PUP18); FUNCTIONS IN: purine transmembrane transporter activity; INVOLVED IN: purine transport; LOCATED IN: plasma membrane, membrane; EXPRESSED IN: cultured cell; CONTAINS InterPro DOMAIN/s: Protein of unknown function DUF250 (InterPr
AT5G41080	-3.31479	1.75487e-85	4.27442e-83	-0.868582	0.00206716	0.0163387	2.42079	4.29284e-67	1.25984e-64	108.584	152.654	14.316	16.2478	69.2018	80.5356	GDPD2	glycerophosphodiester phosphodiesterase 2	protein_coding	PLC-like phosphodiesterases superfamily protein; FUNCTIONS IN: phosphoric diester hydrolase activity, glycerophosphodiester phosphodiesterase activity; INVOLVED IN: glycerol metabolic process, lipid metabolic process; EXPRESSED IN: 23 plant structures; EX
AT3G03050	-1.63181	2.87383e-85	6.92624e-83	-0.094453	0.298443	0.587068	1.51326	6.64095e-58	1.36953e-55	159.726	159.619	59.1937	60.2597	144.254	168.334	CSLD3	cellulose synthase-like D3	protein_coding	cellulose synthase-like D3 (CSLD3); FUNCTIONS IN: cellulose synthase activity, transferase activity, transferring glycosyl groups; INVOLVED IN: response to cyclopentenone, plant-type cell wall biogenesis, response to cold, polysaccharide biosynthetic proc
AT3G23920	-1.64671	4.12975e-85	9.84945e-83	-0.789398	7.96868e-22	1.53497e-19	0.833054	7.76749e-23	2.96343e-21	314.392	324.485	119.168	117.457	186.718	199.614	BAM1	beta-amylase 1	protein_coding	beta-amylase 1 (BAM1); FUNCTIONS IN: beta-amylase activity; INVOLVED IN: response to water deprivation, starch catabolic process; LOCATED IN: cytosol, nucleus; EXPRESSED IN: 25 plant structures; EXPRESSED DURING: 15 growth stages; CONTAINS InterPro DOMAIN
AT1G11670	-1.99295	4.69886e-85	1.10913e-82	-0.354661	0.000721952	0.00698689	1.61423	3.85999e-45	4.46258e-43	120.147	125.567	35.6292	35.9387	91.3112	109.638			protein_coding	MATE efflux family protein; FUNCTIONS IN: antiporter activity, drug transmembrane transporter activity, transporter activity; INVOLVED IN: drug transmembrane transport, N-terminal protein myristoylation, transmembrane transport; LOCATED IN: membrane; EXPR
AT5G13220	-2.26651	7.16877e-85	1.67486e-82	-0.218665	0.0423407	0.167036	2.02383	1.2354e-75	4.79315e-73	363.901	423.216	81.1893	99.3739	314.218	378.234	JAZ10	jasmonate-zim-domain protein 10	protein_coding	jasmonate-zim-domain protein 10 (JAZ10); FUNCTIONS IN: protein binding; INVOLVED IN: response to jasmonic acid stimulus, regulation of systemic acquired resistance, response to wounding; LOCATED IN: nucleus; EXPRESSED IN: 21 plant structures; EXPRESSED DU
AT2G01450	-1.62682	1.39922e-84	3.23602e-82	-0.360967	0.000151799	0.00190538	1.24162	3.31344e-36	2.48682e-34	447.365	449.97	172.184	164.583	330.885	402.186	MPK17	MAP kinase 17	protein_coding	MAP kinase 17 (MPK17); CONTAINS InterPro DOMAIN/s: MAP kinase, conserved site (InterPro:IPR003527), Protein kinase, ATP binding site (InterPro:IPR017441), Protein kinase, catalytic domain (InterPro:IPR000719), Serine/threonine-protein kinase domain (Inter
AT1G14870	-3.12172	1.45622e-84	3.33416e-82	-0.511301	3.50509e-05	0.0005439	2.58661	1.02183e-59	2.31591e-57	93.3057	106.992	12.7952	13.9914	71.3542	76.552	PCR2	PLANT CADMIUM RESISTANCE 2	protein_coding	PLANT CADMIUM RESISTANCE 2 (PCR2); FUNCTIONS IN: molecular_function unknown; INVOLVED IN: response to oxidative stress; LOCATED IN: plasma membrane; EXPRESSED IN: callus; CONTAINS InterPro DOMAIN/s: Protein of unknown function Cys-rich (InterPro:IPR006461
AT2G39420	-2.05267	4.59813e-84	1.04236e-81	-0.336166	0.00069339	0.00680204	1.69233	1.16863e-64	2.97236e-62	223.491	249.378	65.2807	66.9163	185.1	206.724			protein_coding	alpha/beta-Hydrolases superfamily protein; BEST Arabidopsis thaliana protein match is: alpha/beta-Hydrolases superfamily protein (TAIR:AT2G39410.2); Has 4720 Blast hits to 4720 proteins in 1453 species: Archae - 32; Bacteria - 3497; Metazoa - 120; Fungi -
AT1G01470	-1.88771	5.66216e-84	1.27099e-81	-0.376749	3.79138e-05	0.000584675	1.48669	2.50193e-77	1.0413e-74	879.784	1001.18	291.306	298.498	735.248	779.767	LEA14	LATE EMBRYOGENESIS ABUNDANT 14	protein_coding	LATE EMBRYOGENESIS ABUNDANT 14 (LEA14); CONTAINS InterPro DOMAIN/s: Water stress and hypersensitive response domain (InterPro:IPR013990), Late embryogenesis abundant protein, group 2 (InterPro:IPR004864); BEST Arabidopsis thaliana protein match is: Late e
AT3G22235	3.13731	6.47977e-84	1.4404e-81	3.12044	1.13313e-91	3.78334e-88	-0.0415412	0.747705	0.883528	17.2973	16.9661	190.574	159.126	166.028	140.148			protein_coding	BEST Arabidopsis thaliana protein match is: pathogen and circadian controlled 1 (TAIR:AT3G22231.1); Has 122 Blast hits to 122 proteins in 11 species: Archae - 0; Bacteria - 0; Metazoa - 0; Fungi - 0; Plants - 122; Viruses - 0; Other Eukaryotes - 0 (source
AT5G45280	-2.18416	7.17589e-84	1.5798e-81	-0.906705	7.17882e-23	1.52993e-20	1.25375	1.21683e-26	5.70789e-25	301.16	305.173	69.3649	85.0712	157.756	180.218			protein_coding	Pectinacetylesterase family protein; FUNCTIONS IN: carboxylesterase activity; INVOLVED IN: biological_process unknown; LOCATED IN: cell wall; EXPRESSED IN: 22 plant structures; EXPRESSED DURING: 13 growth stages; CONTAINS InterPro DOMAIN/s: Pectinacetyles
AT1G71697	-2.17131	1.18707e-83	2.58849e-81	-0.658628	2.22181e-11	1.39529e-09	1.48865	8.57689e-39	7.11354e-37	106.546	113.434	27.4727	29.1269	70.4814	75.2261	CK1	choline kinase 1	protein_coding	choline kinase 1 (CK1); FUNCTIONS IN: choline kinase activity; INVOLVED IN: response to salt stress, response to wounding; LOCATED IN: cellular_component unknown; EXPRESSED IN: 24 plant structures; EXPRESSED DURING: 15 growth stages; CONTAINS InterPro DOM
AT5G25930	-2.12333	1.29184e-82	2.79038e-80	-0.344754	0.000411599	0.00442122	1.7542	1.30189e-50	1.75303e-48	62.3994	59.8624	17.1711	15.3711	47.2583	53.3181			protein_coding	Protein kinase family protein with leucine-rich repeat domain; FUNCTIONS IN: kinase activity; INVOLVED IN: protein amino acid phosphorylation; LOCATED IN: plasma membrane, membrane; EXPRESSED IN: 23 plant structures; EXPRESSED DURING: 14 growth stages; CO
AT3G02880	-1.79257	1.85668e-82	3.97295e-80	-0.448237	6.68657e-06	0.000129173	1.32018	2.92227e-38	2.38056e-36	189.339	202.093	65.5049	65.5416	137.095	162.93			protein_coding	Leucine-rich repeat protein kinase family protein; FUNCTIONS IN: protein serine/threonine kinase activity, kinase activity, ATP binding; INVOLVED IN: transmembrane receptor protein tyrosine kinase signaling pathway, protein amino acid phosphorylation; LOC
AT3G15356	-2.26659	1.92369e-82	4.07822e-80	-1.82643	1.42996e-59	1.90976e-56	0.417057	0.0032914	0.0155028	373.081	384.082	80.9445	101.24	97.8673	125.412			protein_coding	Legume lectin family protein; FUNCTIONS IN: carbohydrate binding, binding; INVOLVED IN: defense response to fungus, incompatible interaction; LOCATED IN: apoplast, cell wall; EXPRESSED IN: 7 plant structures; CONTAINS InterPro DOMAIN/s: Legume lectin, bet
AT4G24160	-1.94631	2.84302e-82	5.95313e-80	-0.470793	7.39903e-08	2.45405e-06	1.45115	2.332e-45	2.72356e-43	173.283	162.685	52.9039	48.0213	123.832	129.321			protein_coding	alpha/beta-Hydrolases superfamily protein; CONTAINS InterPro DOMAIN/s: Alpha/beta hydrolase fold-1 (InterPro:IPR000073); BEST Arabidopsis thaliana protein match is: alpha/beta-Hydrolases superfamily protein (TAIR:AT1G64670.1); Has 13697 Blast hits to 1365
AT5G03380	-2.1897	2.86008e-82	5.95313e-80	-0.735024	4.08276e-12	2.94208e-10	1.43035	1.64915e-30	9.4851e-29	112.087	119.479	30.6187	27.8331	68.5587	77.5583			protein_coding	Heavy metal transport/detoxification superfamily protein ; FUNCTIONS IN: metal ion binding; INVOLVED IN: metal ion transport; EXPRESSED IN: 24 plant structures; EXPRESSED DURING: 13 growth stages; CONTAINS InterPro DOMAIN/s: Heavy metal transport/detoxifi
AT5G44050	-2.85257	3.71469e-81	7.6623e-79	-0.188887	0.132701	0.36051	2.64011	4.84166e-91	3.69435e-88	77.1077	96.28	14.8199	13.0861	74.0444	85.2637			protein_coding	MATE efflux family protein; FUNCTIONS IN: antiporter activity, drug transmembrane transporter activity, transporter activity; INVOLVED IN: drug transmembrane transport, transmembrane transport; LOCATED IN: membrane; EXPRESSED IN: 10 plant structures; EXPR
AT1G78280	-2.2764	4.9692e-81	1.01585e-78	0.00765358	0.922983	0.974344	2.25954	3.27174e-90	2.2695e-87	377.193	347.225	98.6004	74.7734	367.581	392.871			protein_coding	transferases, transferring glycosyl groups; CONTAINS InterPro DOMAIN/s: Transcription factor jumonji/aspartyl beta-hydroxylase (InterPro:IPR003347), F-box domain, cyclin-like (InterPro:IPR001810), F-box domain, Skp2-like (InterPro:IPR022364), Transcriptio
AT1G17420	-1.6214	7.7855e-81	1.57749e-78	-0.138955	0.0865358	0.273477	1.45811	1.98827e-64	5.00148e-62	914.624	936.752	366.365	331.533	833.595	923.556	LOX3	lipoxygenase 3	protein_coding	lipoxygenase 3 (LOX3); FUNCTIONS IN: oxidoreductase activity, acting on single donors with incorporation of molecular oxygen, incorporation of two atoms of oxygen, lipoxygenase activity, iron ion binding, metal ion binding; INVOLVED IN: growth, response t
AT5G06860	-3.38741	8.99917e-81	1.80741e-78	-0.865583	3.61691e-10	1.90177e-08	2.5	6.96978e-37	5.39005e-35	85.886	98.0191	8.3246	11.9437	46.4325	59.267	PGIP1	polygalacturonase inhibiting protein 1	protein_coding	polygalacturonase inhibiting protein 1 (PGIP1); FUNCTIONS IN: polygalacturonase inhibitor activity; INVOLVED IN: signal transduction, defense response; LOCATED IN: cell wall, plant-type cell wall; EXPRESSED IN: 20 plant structures; EXPRESSED DURING: 13 gr
AT1G65390	-2.52429	9.33816e-81	1.85919e-78	-0.718277	4.26984e-10	2.22176e-08	1.78163	2.67807e-37	2.12124e-35	130.424	146.608	31.0742	25.1378	79.2564	95.8872	PP2-A5	phloem protein 2 A5	protein_coding	phloem protein 2 A5 (PP2-A5); FUNCTIONS IN: carbohydrate binding; INVOLVED IN: signal transduction, defense response, innate immune response; LOCATED IN: intrinsic to membrane, chloroplast; EXPRESSED IN: 21 plant structures; EXPRESSED DURING: 12 growth st
AT1G06410	-1.55758	3.85449e-80	7.60797e-78	-0.245865	0.00523245	0.0338134	1.28757	1.44293e-44	1.61912e-42	198.195	193.642	77.8437	78.3605	161.075	183.84	TPS7	trehalose-phosphatase/synthase 7	protein_coding	trehalose-phosphatase/synthase 7 (TPS7); FUNCTIONS IN: transferase activity, transferring glycosyl groups, trehalose-phosphatase activity; INVOLVED IN: trehalose biosynthetic process, metabolic process; EXPRESSED IN: 27 plant structures; EXPRESSED DURING:
AT4G14370	-2.7905	2.0059e-79	3.9254e-77	-0.313748	0.0182908	0.0900293	2.45241	1.87757e-57	3.73734e-55	45.2491	35.3922	7.43198	6.10745	29.9306	38.1143			protein_coding	Disease resistance protein (TIR-NBS-LRR class) family; FUNCTIONS IN: phosphoinositide binding; INVOLVED IN: signal transduction, defense response; LOCATED IN: intrinsic to membrane; EXPRESSED IN: petal, leaf whorl, male gametophyte, flower, pollen tube; E
AT3G14590	-2.50596	2.13766e-79	4.14779e-77	-0.155168	0.163514	0.411208	2.32626	5.73553e-61	1.32618e-58	75.1289	77.0278	17.5917	13.5801	63.8148	79.0959	NTMC2T6.2		protein_coding	NTMC2T6.2; LOCATED IN: chloroplast; CONTAINS InterPro DOMAIN/s: C2 membrane targeting protein (InterPro:IPR018029), C2 calcium/lipid-binding domain, CaLB (InterPro:IPR008973), C2 calcium-dependent membrane targeting (InterPro:IPR000008); BEST Arabidopsis
AT1G08720	-2.03363	2.36138e-79	4.54337e-77	-0.227568	0.0209209	0.0996912	1.78186	8.95079e-58	1.81321e-55	65.6855	68.4325	19.477	18.389	56.3161	63.4744	EDR1	ENHANCED DISEASE RESISTANCE 1	protein_coding	ENHANCED DISEASE RESISTANCE 1 (EDR1); FUNCTIONS IN: protein serine/threonine/tyrosine kinase activity, MAP kinase kinase kinase activity, kinase activity; INVOLVED IN: in 7 processes; EXPRESSED IN: 23 plant structures; EXPRESSED DURING: 13 growth stages;
AT5G54720	-2.70762	2.70445e-79	5.16009e-77	-0.641083	6.98704e-07	1.76732e-05	2.04323	1.26015e-33	8.24173e-32	61.6235	61.7982	10.5867	11.2388	36.942	45.8303			protein_coding	Ankyrin repeat family protein; CONTAINS InterPro DOMAIN/s: Ankyrin repeat-containing domain (InterPro:IPR020683), Ankyrin repeat (InterPro:IPR002110); BEST Arabidopsis thaliana protein match is: Ankyrin repeat family protein (TAIR:AT5G54710.1); Has 1807 B
AT3G24550	-1.49037	7.12091e-79	1.34744e-76	-0.17942	0.028478	0.125605	1.28677	1.49695e-52	2.21075e-50	397.322	381.084	160.534	160.565	340.612	377.402	PERK1	proline-rich extensin-like receptor kinase 1	protein_coding	proline extensin-like receptor kinase 1 (PERK1); FUNCTIONS IN: protein kinase activity, ATP binding; INVOLVED IN: protein amino acid phosphorylation, response to fungus, response to wounding; LOCATED IN: plasma membrane; EXPRESSED IN: 25 plant structures;
AT3G17860	-1.87183	1.46242e-78	2.74456e-76	-0.468024	1.13793e-07	3.58429e-06	1.37977	2.68774e-43	2.83526e-41	228.026	236.179	69.3506	77.4709	167.267	180.605	JAZ3	jasmonate-zim-domain protein 3	protein_coding	jasmonate-zim-domain protein 3 (JAZ3); CONTAINS InterPro DOMAIN/s: Tify (InterPro:IPR010399), CCT domain-like (InterPro:IPR018467); BEST Arabidopsis thaliana protein match is: jasmonate-zim-domain protein 4 (TAIR:AT1G48500.1); Has 657 Blast hits to 387 pr
AT1G56140	-2.26655	1.91696e-78	3.56836e-76	-0.474731	2.37877e-05	0.000388694	1.76784	3.09908e-38	2.51564e-36	36.3107	35.7022	8.70297	8.64666	24.8313	29.3312			protein_coding	Leucine-rich repeat transmembrane protein kinase; FUNCTIONS IN: protein serine/threonine kinase activity, protein kinase activity, ATP binding; INVOLVED IN: protein amino acid phosphorylation; LOCATED IN: plasma membrane; EXPRESSED IN: callus; CONTAINS In
AT2G23320	-1.66055	1.6189e-77	2.98921e-75	-0.514087	8.16211e-08	2.65011e-06	1.12231	3.18109e-28	1.6146e-26	339.251	344.772	125.952	124.887	230.208	270.46	WRKY15	WRKY DNA-binding protein 15	protein_coding	WRKY DNA-binding protein 15 (WRKY15); CONTAINS InterPro DOMAIN/s: DNA-binding WRKY (InterPro:IPR003657), Transcription factor, WRKY, Zn-cluster (InterPro:IPR018872); BEST Arabidopsis thaliana protein match is: WRKY DNA-binding protein 11 (TAIR:AT4G31550.1
AT5G05140	-1.71182	1.86095e-77	3.40867e-75	-0.292935	0.000505101	0.00520777	1.39463	1.04837e-51	1.49989e-49	125.727	125.783	45.0067	44.0105	104.944	109.569			protein_coding	Transcription elongation factor (TFIIS) family protein; FUNCTIONS IN: transcription regulator activity, DNA binding; INVOLVED IN: transcription; LOCATED IN: nucleus; EXPRESSED IN: 24 plant structures; EXPRESSED DURING: 15 growth stages; CONTAINS InterPro
AT5G02200	-3.15272	3.16604e-77	5.75315e-75	-0.495592	7.02515e-05	0.000991789	2.63291	1.80585e-48	2.33546e-46	48.2063	49.7583	5.76804	5.90325	34.4495	34.6749	FHL	far-red-elongated hypocotyl1-like	protein_coding	far-red-elongated hypocotyl1-like (FHL); BEST Arabidopsis thaliana protein match is: far-red elongated hypocotyl 1 (TAIR:AT2G37678.1); Has 27 Blast hits to 27 proteins in 6 species: Archae - 0; Bacteria - 0; Metazoa - 0; Fungi - 0; Plants - 27; Viruses -
AT4G12720	-1.6515	5.88196e-77	1.06042e-74	-0.095406	0.21785	0.489642	1.53172	3.10584e-72	1.06113e-69	495.171	460.936	181.909	165.752	450.175	509.741	NUDT7		protein_coding	NUDT7; FUNCTIONS IN: in 6 functions; INVOLVED IN: in 8 processes; LOCATED IN: cytosol; EXPRESSED IN: 23 plant structures; EXPRESSED DURING: 14 growth stages; CONTAINS InterPro DOMAIN/s: NUDIX hydrolase domain-like (InterPro:IPR015797), NUDIX hydrolase, co
AT1G18210	-1.64847	1.91462e-76	3.42477e-74	-0.191588	0.0340837	0.143662	1.43273	6.24361e-55	1.02822e-52	486.284	512.523	182.296	184.918	425.811	484.186			protein_coding	Calcium-binding EF-hand family protein; FUNCTIONS IN: calcium ion binding; INVOLVED IN: biological_process unknown; LOCATED IN: plasma membrane, vacuole; EXPRESSED IN: 25 plant structures; EXPRESSED DURING: 13 growth stages; CONTAINS InterPro DOMAIN/s: EF
AT4G18010	-2.07444	1.994e-76	3.53912e-74	-0.54112	7.31445e-07	1.84315e-05	1.50926	3.93894e-36	2.93701e-34	78.3982	85.3041	22.4178	22.6269	53.9444	63.6965	IP5PII	INOSITOL(1,4,5)P3 5-PHOSPHATASE II	protein_coding	myo-inositol polyphosphate 5-phosphatase 2 (5PTASE2); CONTAINS InterPro DOMAIN/s: Inositol polyphosphate related phosphatase (InterPro:IPR000300), Endonuclease/exonuclease/phosphatase (InterPro:IPR005135); BEST Arabidopsis thaliana protein match is: DNAse
AT1G59820	-1.94285	2.30739e-76	4.06384e-74	-0.201152	0.0825846	0.264665	1.71832	1.19158e-40	1.11333e-38	74.5467	70.2976	20.3855	23.2043	56.8429	74.8078	ALA3	aminophospholipid ATPase 3	protein_coding	aminophospholipid ATPase 3 (ALA3); FUNCTIONS IN: phospholipid transporter activity, ATPase activity, coupled to transmembrane movement of ions, phosphorylative mechanism; INVOLVED IN: Golgi vesicle budding, shoot development, root development; LOCATED IN:
AT1G56250	-2.75872	2.54525e-76	4.44856e-74	-0.655154	4.4833e-07	1.19433e-05	2.07857	1.33044e-32	8.12138e-31	77.792	77.6213	14.7079	11.979	45.5988	57.622	PP2-B14	phloem protein 2-B14	protein_coding	phloem protein 2-B14 (PP2-B14); FUNCTIONS IN: carbohydrate binding; LOCATED IN: endomembrane system; CONTAINS InterPro DOMAIN/s: F-box domain, cyclin-like (InterPro:IPR001810); BEST Arabidopsis thaliana protein match is: phloem protein 2-B13 (TAIR:AT1G562
AT5G24030	-1.79417	4.6787e-76	8.11542e-74	-0.427934	7.22676e-06	0.000138672	1.34208	1.84915e-39	1.60946e-37	135.407	121.985	43.3752	42.6946	93.7904	106.152	SLAH3	SLAC1 homologue 3	protein_coding	SLAC1 homologue 3 (SLAH3); FUNCTIONS IN: transporter activity; INVOLVED IN: cellular ion homeostasis; LOCATED IN: integral to membrane, plasma membrane; EXPRESSED IN: 20 plant structures; EXPRESSED DURING: 10 growth stages; CONTAINS InterPro DOMAIN/s: C4-
AT5G42570	-1.79774	1.19371e-75	2.05498e-73	-0.35772	0.000263949	0.00302673	1.41596	5.68509e-43	5.86204e-41	324.314	344.749	109.187	113.919	252.541	293.452			protein_coding	B-cell receptor-associated 31-like; FUNCTIONS IN: molecular_function unknown; INVOLVED IN: intracellular protein transport; LOCATED IN: endoplasmic reticulum, plasma membrane; EXPRESSED IN: 26 plant structures; EXPRESSED DURING: 13 growth stages; CONTAINS
AT4G29950	-1.84065	1.26328e-75	2.15851e-73	-0.740171	6.83339e-15	7.09292e-13	1.07641	9.44552e-27	4.45809e-25	137.941	148.932	44.3015	47.8337	84.9907	94.1782			protein_coding	Ypt/Rab-GAP domain of gyp1p superfamily protein; FUNCTIONS IN: RAB GTPase activator activity; INVOLVED IN: regulation of Rab GTPase activity; LOCATED IN: intracellular; EXPRESSED IN: 23 plant structures; EXPRESSED DURING: 15 growth stages; CONTAINS InterP
AT1G02400	-2.43647	2.53271e-75	4.29548e-73	-0.519298	6.23795e-07	1.59597e-05	1.893	3.54437e-53	5.48203e-51	136.768	155.388	28.3422	34.0391	104.606	108.402	GA2OX6	gibberellin 2-oxidase 6	protein_coding	gibberellin 2-oxidase 6 (GA2OX6); CONTAINS InterPro DOMAIN/s: Oxoglutarate/iron-dependent oxygenase (InterPro:IPR005123); BEST Arabidopsis thaliana protein match is: gibberellin 2-oxidase 4 (TAIR:AT1G47990.1); Has 8143 Blast hits to 8109 proteins in 973 s
AT5G24430	-1.90491	3.03892e-75	5.11611e-73	-0.260308	0.00339932	0.0241741	1.62027	4.70868e-53	7.13818e-51	123.147	122.794	40.6992	35.5016	102.233	112.346			protein_coding	Calcium-dependent protein kinase (CDPK) family protein; FUNCTIONS IN: in 6 functions; INVOLVED IN: N-terminal protein myristoylation; LOCATED IN: plasma membrane; EXPRESSED IN: 23 plant structures; EXPRESSED DURING: 13 growth stages; CONTAINS InterPro DOM
AT2G21500	-1.77998	3.06286e-75	5.11877e-73	-0.211339	0.0163353	0.0823134	1.54439	2.8416e-55	4.74795e-53	141.836	140.553	48.2417	46.1209	123.064	131.662			protein_coding	RING/U-box superfamily protein; FUNCTIONS IN: zinc ion binding; LOCATED IN: plasma membrane; EXPRESSED IN: cultured cell; CONTAINS InterPro DOMAIN/s: Zinc finger, RING-type (InterPro:IPR001841); BEST Arabidopsis thaliana protein match is: RING/U-box super
AT1G56510	-2.35969	6.91124e-75	1.14666e-72	-0.500134	7.7079e-06	0.000146501	1.83543	1.85188e-56	3.44646e-54	119.739	94.2013	26.3731	21.9029	73.2642	84.5038	WRR4	WHITE RUST RESISTANCE 4	protein_coding	WHITE RUST RESISTANCE 4 (WRR4); FUNCTIONS IN: transmembrane receptor activity, nucleoside-triphosphatase activity, nucleotide binding, ATP binding; INVOLVED IN: defense response to fungus, incompatible interaction, defense response; LOCATED IN: intrinsic
AT1G70130	-3.99847	7.47028e-75	1.2305e-72	-1.08438	3.17786e-13	2.70902e-11	2.89087	1.08811e-39	9.72965e-38	36.622	48.1848	2.3137	3.75003	20.4123	21.4854			protein_coding	Concanavalin A-like lectin protein kinase family protein; FUNCTIONS IN: kinase activity; INVOLVED IN: protein amino acid phosphorylation; LOCATED IN: endomembrane system; EXPRESSED IN: hypocotyl, male gametophyte, root; CONTAINS InterPro DOMAIN/s: Legume
AT1G19380	-1.80795	8.75022e-75	1.43104e-72	-0.529293	8.20646e-09	3.32793e-07	1.25443	5.92172e-44	6.48584e-42	504.915	556.533	174.136	177.57	373.101	396.015			protein_coding	Protein of unknown function (DUF1195); CONTAINS InterPro DOMAIN/s: Protein of unknown function DUF1195 (InterPro:IPR010608); BEST Arabidopsis thaliana protein match is: Protein of unknown function (DUF1195) (TAIR:AT4G36660.1); Has 67 Blast hits to 67 prot
AT1G13210	-1.81625	8.98623e-75	1.45921e-72	-0.263683	0.00841209	0.049131	1.52882	1.38242e-42	1.39405e-40	82.0747	78.2384	25.0366	27.6597	63.3973	76.1226	ACA.l	autoinhibited Ca2+/ATPase II	protein_coding	autoinhibited Ca2+/ATPase II (ACA.l); FUNCTIONS IN: calmodulin binding, ATPase activity, coupled to transmembrane movement of ions, phosphorylative mechanism; INVOLVED IN: phospholipid transport, ATP biosynthetic process; LOCATED IN: plasma membrane; EXPR
AT1G62440	-3.68394	9.0894e-75	1.46557e-72	-1.82842	8.68549e-32	3.47993e-29	1.83729	1.37434e-12	2.63926e-11	35.8142	41.6926	2.63923	4.28104	9.79484	13.0692	LRX2	leucine-rich repeat/extensin 2	protein_coding	leucine-rich repeat/extensin 2 (LRX2); CONTAINS InterPro DOMAIN/s: Leucine-rich repeat-containing N-terminal domain, type 2 (InterPro:IPR013210), Leucine-rich repeat (InterPro:IPR001611); BEST Arabidopsis thaliana protein match is: leucine-rich repeat/ext
AT1G19960	3.40805	1.63005e-74	2.60991e-72	2.9785	1.12833e-53	1.25576e-50	-0.453755	0.00364483	0.0169306	10.4244	7.73071	124.621	98.3305	85.0683	63.8504			protein_coding	BEST Arabidopsis thaliana protein match is: transmembrane receptors (TAIR:AT2G32140.1); Has 41 Blast hits to 41 proteins in 17 species: Archae - 0; Bacteria - 2; Metazoa - 23; Fungi - 0; Plants - 11; Viruses - 0; Other Eukaryotes - 5 (source: NCBI BLink).
AT4G18950	-2.03997	1.87057e-74	2.97421e-72	-0.53152	1.26894e-07	3.86921e-06	1.4841	1.98172e-37	1.57512e-35	185.137	198.629	58.904	49.4116	127.354	150.278			protein_coding	Integrin-linked protein kinase family; FUNCTIONS IN: protein serine/threonine/tyrosine kinase activity, kinase activity; INVOLVED IN: regulation of signal transduction, protein amino acid phosphorylation; LOCATED IN: nucleus, cytoplasm; EXPRESSED IN: 25 p
AT5G64310	-1.49693	3.39547e-74	5.36156e-72	-0.102533	0.186613	0.447127	1.37008	1.42723e-71	4.66724e-69	1309.35	1359.03	555.633	540.882	1284.58	1312.74	AGP1	arabinogalactan protein 1	protein_coding	arabinogalactan protein 1 (AGP1); Has 1807 Blast hits to 1807 proteins in 277 species: Archae - 0; Bacteria - 0; Metazoa - 736; Fungi - 347; Plants - 385; Viruses - 0; Other Eukaryotes - 339 (source: NCBI BLink).
AT1G01650	-1.84811	5.42935e-74	8.51442e-72	-0.163023	0.102905	0.30647	1.66106	7.3066e-55	1.19468e-52	127.043	134.534	41.3116	43.3182	112.175	131.903	SPPL4	SIGNAL PEPTIDE PEPTIDASE-LIKE 4	protein_coding	SIGNAL PEPTIDE PEPTIDASE-LIKE 4 (SPPL4); FUNCTIONS IN: peptidase activity, aspartic-type endopeptidase activity; INVOLVED IN: proteolysis; LOCATED IN: endomembrane system, integral to membrane; EXPRESSED IN: 24 plant structures; EXPRESSED DURING: 13 growt
AT1G02270	-1.83111	1.57081e-73	2.44662e-71	0.122547	0.198433	0.463257	1.92952	2.63485e-75	1.00524e-72	130.581	130.241	42.7493	42.2034	138.957	158.659			protein_coding	Calcium-binding endonuclease/exonuclease/phosphatase family; FUNCTIONS IN: catalytic activity, calcium ion binding; INVOLVED IN: response to cold; LOCATED IN: nucleus; EXPRESSED IN: 22 plant structures; EXPRESSED DURING: 13 growth stages; CONTAINS InterPr
AT5G19120	-2.38242	2.47977e-73	3.83627e-71	-1.21264	4.88677e-06	9.83885e-05	1.14699	6.34601e-05	0.000454953	299.093	350.197	63.6664	80.674	122.673	170.512			protein_coding	Eukaryotic aspartyl protease family protein; FUNCTIONS IN: aspartic-type endopeptidase activity; INVOLVED IN: proteolysis; LOCATED IN: endomembrane system; EXPRESSED IN: 24 plant structures; EXPRESSED DURING: 13 growth stages; CONTAINS InterPro DOMAIN/s:
AT5G42650	-1.50325	4.28323e-73	6.58181e-71	-0.505511	2.52883e-10	1.35454e-08	0.97355	1.89345e-34	1.30551e-32	991.282	1035.29	404.162	424.811	720.191	771.815	AOS	allene oxide synthase	protein_coding	allene oxide synthase (AOS); FUNCTIONS IN: hydro-lyase activity, allene oxide synthase activity, oxygen binding; INVOLVED IN: in 7 processes; LOCATED IN: in 7 components; EXPRESSED IN: 23 plant structures; EXPRESSED DURING: 13 growth stages; CONTAINS Inte
AT4G17090	-1.75201	4.76552e-73	7.27409e-71	-0.292839	0.000360799	0.00397574	1.43476	2.21489e-48	2.84837e-46	688.907	664.969	252.795	213.277	544.757	609.744	CT-BMY	chloroplast beta-amylase	protein_coding	chloroplast beta-amylase (CT-BMY); CONTAINS InterPro DOMAIN/s: Glycoside hydrolase, family 14, conserved site (InterPro:IPR018238), Glycoside hydrolase, family 14 (InterPro:IPR001554), Glycoside hydrolase, catalytic core (InterPro:IPR017853), Glycoside hy
AT5G58720	-1.75488	1.03298e-72	1.5663e-70	-0.167217	0.0651472	0.225795	1.56331	7.02774e-52	1.01818e-49	201.004	196.438	71.1511	63.7789	171.904	196.951			protein_coding	smr (Small MutS Related) domain-containing protein; CONTAINS InterPro DOMAIN/s: Smr protein/MutS2 C-terminal (InterPro:IPR002625), Domain of unknown function DUF1771 (InterPro:IPR013899); BEST Arabidopsis thaliana protein match is: silencing defective 5 (
AT4G36730	-1.7114	2.0185e-72	3.0405e-70	-0.540085	1.17319e-07	3.65512e-06	1.14737	4.30061e-26	1.96498e-24	263.083	274.618	92.5539	97.7705	175.176	211.468	GBF1	G-box binding factor 1	protein_coding	G-box binding factor 1 (GBF1); CONTAINS InterPro DOMAIN/s: Basic-leucine zipper (bZIP) transcription factor (InterPro:IPR004827), G-box binding, MFMR (InterPro:IPR012900), bZIP transcription factor, bZIP-1 (InterPro:IPR011616); BEST Arabidopsis thaliana p
AT1G35350	-2.24217	2.10258e-72	3.14646e-70	-0.644346	1.36589e-09	6.43833e-08	1.57362	2.35993e-31	1.3923e-29	44.0029	41.9213	10.0805	10.8813	29.6699	27.4904			protein_coding	EXS (ERD1/XPR1/SYG1) family protein; LOCATED IN: integral to membrane; EXPRESSED IN: 18 plant structures; EXPRESSED DURING: 9 growth stages; CONTAINS InterPro DOMAIN/s: EXS, C-terminal (InterPro:IPR004342), SPX, N-terminal (InterPro:IPR004331); BEST Arabi
AT5G08500	-1.82371	2.42258e-72	3.60179e-70	0.0148551	0.875134	0.955294	1.81434	9.43594e-66	2.54116e-63	101.007	99.9201	33.6244	32.0916	99.2012	111.953			protein_coding	Transmembrane CLPTM1 family protein; CONTAINS InterPro DOMAIN/s: Cleft lip and palate transmembrane 1 (InterPro:IPR008429); BEST Arabidopsis thaliana protein match is: Transmembrane CLPTM1 family protein (TAIR:AT5G23575.1); Has 489 Blast hits to 489 prote
AT1G20450	-1.74338	3.10016e-72	4.57944e-70	-0.524923	1.93698e-07	5.7148e-06	1.19435	8.28346e-40	7.46523e-38	2502.04	2878.24	910.628	954.301	1793.82	2117.81	ERD10	EARLY RESPONSIVE TO DEHYDRATION 10	protein_coding	EARLY RESPONSIVE TO DEHYDRATION 10 (ERD10); CONTAINS InterPro DOMAIN/s: Dehydrin (InterPro:IPR000167); BEST Arabidopsis thaliana protein match is: cold-regulated 47 (TAIR:AT1G20440.1); Has 8140 Blast hits to 5021 proteins in 461 species: Archae - 16; Bact
AT1G19180	-1.63587	6.975e-72	1.02372e-69	-0.209347	0.00872017	0.0504596	1.40244	2.80561e-57	5.53649e-55	1222.08	1255.05	433.442	486.895	1074.04	1164.95	JAZ1	jasmonate-zim-domain protein 1	protein_coding	jasmonate-zim-domain protein 1 (JAZ1); CONTAINS InterPro DOMAIN/s: Tify (InterPro:IPR010399), CCT domain-like (InterPro:IPR018467); BEST Arabidopsis thaliana protein match is: TIFY domain/Divergent CCT motif family protein (TAIR:AT1G74950.1); Has 439 Blas
AT1G15010	-2.67761	8.61e-72	1.25563e-69	-0.563551	7.82404e-06	0.000148427	2.08989	5.44516e-56	9.89246e-54	402.808	514.322	72.5998	93.6135	294.007	355.84			protein_coding	unknown protein; BEST Arabidopsis thaliana protein match is: unknown protein (TAIR:AT2G01300.1); Has 71 Blast hits to 71 proteins in 13 species: Archae - 0; Bacteria - 2; Metazoa - 0; Fungi - 0; Plants - 69; Viruses - 0; Other Eukaryotes - 0 (source: NCBI
AT2G17480	-1.56099	1.27884e-71	1.85318e-69	-0.182007	0.023823	0.110168	1.35472	1.7537e-55	3.01835e-53	178.877	175.37	69.4191	69.7323	161.05	165.146	MLO8	MILDEW RESISTANCE LOCUS O 8	protein_coding	MILDEW RESISTANCE LOCUS O 8 (MLO8); FUNCTIONS IN: calmodulin binding; INVOLVED IN: cell death, defense response; LOCATED IN: plasma membrane; EXPRESSED IN: 25 plant structures; EXPRESSED DURING: 14 growth stages; CONTAINS InterPro DOMAIN/s: Mlo-related pr
AT5G25440	-2.55609	1.94925e-71	2.80692e-69	-0.187448	0.13296	0.360969	2.34409	4.31977e-51	5.95686e-49	78.4154	82.0129	17.4578	14.1514	65.185	82.0034			protein_coding	Protein kinase superfamily protein; FUNCTIONS IN: protein kinase activity, kinase activity, ATP binding; INVOLVED IN: protein amino acid phosphorylation, N-terminal protein myristoylation; LOCATED IN: nucleus, cytoplasm; EXPRESSED IN: 15 plant structures;
AT4G03060	3.41326	6.82413e-71	9.76533e-69	1.29029	4.3469e-06	8.92168e-05	-2.14376	7.61966e-29	4.0005e-27	4.2842	3.31253	51.8443	41.7229	12.0138	7.0195	AOP2	alkenyl hydroxalkyl producing 2	pseudogene	similar to AOP3 (2-oxoglutarate?dependent dioxygenase 3), oxidoreductase, acting on paired donors, with incorporation or reduction of molecular oxygen, 2-oxoglutarate as one donor, and incorporation of one atom each of oxygen into both donors [Arabidopsis
AT1G75230	-1.99891	7.27089e-71	1.034e-68	-0.0870372	0.357476	0.643946	1.88794	4.53198e-63	1.08064e-60	83.4399	84.6013	22.5562	24.2189	76.5244	82.9173			protein_coding	DNA glycosylase superfamily protein; FUNCTIONS IN: catalytic activity; INVOLVED IN: DNA repair, base-excision repair; LOCATED IN: nucleus; EXPRESSED IN: 18 plant structures; EXPRESSED DURING: 9 growth stages; CONTAINS InterPro DOMAIN/s: DNA glycosylase (I
AT1G30360	-1.97282	9.28584e-71	1.3124e-68	-0.371051	0.000471547	0.00493147	1.57794	2.31754e-44	2.58784e-42	681.389	762.887	193.192	233.55	519.604	648.494	ERD4	early-responsive to dehydration 4	protein_coding	early-responsive to dehydration 4 (ERD4); INVOLVED IN: response to water deprivation; LOCATED IN: plasma membrane, chloroplast, vacuole, membrane, chloroplast envelope; EXPRESSED IN: 26 plant structures; EXPRESSED DURING: 14 growth stages; CONTAINS InterP
AT4G16370	1.64227	1.05915e-70	1.48775e-68	0.883978	2.79211e-17	3.6321e-15	-0.782601	1.48893e-16	3.92209e-15	49.7428	45.043	172.84	169.884	97.5142	84.9881	OPT3	oligopeptide transporter	protein_coding	oligopeptide transporter (OPT3); CONTAINS InterPro DOMAIN/s: Tetrapeptide transporter, OPT1/isp4 (InterPro:IPR004648), Oligopeptide transporter OPT superfamily (InterPro:IPR004813); BEST Arabidopsis thaliana protein match is: oligopeptide transporter 2 (T
AT4G32480	-1.96455	1.33771e-70	1.86616e-68	-1.0135	8.05168e-21	1.47981e-18	0.926565	5.37098e-13	1.0654e-11	194.973	202.777	63.3536	54.9645	93.0552	112.941			protein_coding	Protein of unknown function (DUF506) ; FUNCTIONS IN: molecular_function unknown; INVOLVED IN: biological_process unknown; LOCATED IN: cellular_component unknown; EXPRESSED IN: cultured cell; CONTAINS InterPro DOMAIN/s: Protein of unknown function DUF506,
AT3G01290	-2.15523	1.34484e-70	1.86616e-68	-0.678128	6.15104e-10	3.11171e-08	1.45385	2.92568e-26	1.34481e-24	115.461	113.545	27.1147	32.3462	67.6736	81.9141	HIR2	hypersensitive induced reaction 2	protein_coding	SPFH/Band 7/PHB domain-containing membrane-associated protein family; INVOLVED IN: N-terminal protein myristoylation; LOCATED IN: mitochondrion, plasma membrane, vacuole, membrane; EXPRESSED IN: 21 plant structures; EXPRESSED DURING: 9 growth stages; CONT
AT1G07000	-1.78195	4.67153e-70	6.44333e-68	-0.185445	0.0375341	0.153547	1.57224	4.79722e-54	7.62592e-52	103.41	101.428	35.3505	33.696	91.5499	96.6606	EXO70B2	exocyst subunit exo70 family protein B2	protein_coding	exocyst subunit exo70 family protein B2 (EXO70B2); INVOLVED IN: exocytosis, vesicle docking involved in exocytosis; LOCATED IN: cytosol, nucleus, plasma membrane, exocyst; EXPRESSED IN: 19 plant structures; EXPRESSED DURING: 12 growth stages; CONTAINS Int
AT4G33050	-1.73983	5.78337e-70	7.9291e-68	-0.418525	1.95233e-05	0.00033061	1.29709	5.43088e-37	4.24295e-35	217.465	191.503	71.7416	67.0296	144.454	171.197	EDA39	embryo sac development arrest 39	protein_coding	embryo sac development arrest 39 (EDA39); CONTAINS InterPro DOMAIN/s: IQ calmodulin-binding region (InterPro:IPR000048); BEST Arabidopsis thaliana protein match is: calmodulin-binding family protein (TAIR:AT2G26190.1); Has 290 Blast hits to 243 proteins i
AT1G69840	-1.68648	7.89379e-70	1.07581e-67	-0.124865	0.142427	0.377863	1.53725	1.37221e-55	2.3978e-53	375.969	361.766	135.155	121.872	326.765	357.188			protein_coding	SPFH/Band 7/PHB domain-containing membrane-associated protein family; INVOLVED IN: biological_process unknown; LOCATED IN: plasma membrane, chloroplast, vacuole; EXPRESSED IN: 26 plant structures; EXPRESSED DURING: 15 growth stages; CONTAINS InterPro DOMA
AT4G36500	-1.83748	8.60255e-70	1.16547e-67	-0.738088	1.92451e-14	1.93737e-12	1.07515	1.67458e-31	9.90514e-30	400.046	453.656	139.166	138.008	260.953	274.375			protein_coding	unknown protein; FUNCTIONS IN: molecular_function unknown; INVOLVED IN: biological_process unknown; LOCATED IN: mitochondrion; EXPRESSED IN: 22 plant structures; EXPRESSED DURING: 13 growth stages; BEST Arabidopsis thaliana protein match is: unknown prote
AT4G31780	-2.16726	1.63185e-69	2.19781e-67	-0.587633	0.0182761	0.0900011	1.5554	3.198e-36	2.40808e-34	229.581	280.213	61.8585	69.9389	153.593	200.828	MGD1	monogalactosyl diacylglycerol synthase 1	protein_coding	monogalactosyl diacylglycerol synthase 1 (MGD1); FUNCTIONS IN: UDP-glycosyltransferase activity, 1,2-diacylglycerol 3-beta-galactosyltransferase activity, transferase activity, transferring glycosyl groups, UDP-galactosyltransferase activity; INVOLVED IN:
AT4G38400	-1.98079	2.08247e-69	2.78832e-67	-0.424429	2.2296e-05	0.000368228	1.53219	2.04004e-47	2.51068e-45	304.027	341.634	101.05	88.9287	237.623	265.655	EXLA2	expansin-like A2	protein_coding	expansin-like A2 (EXLA2); INVOLVED IN: response to cyclopentenone, plant-type cell wall organization, unidimensional cell growth, plant-type cell wall loosening; LOCATED IN: endomembrane system, extracellular region; EXPRESSED IN: 18 plant structures; EXP
AT1G17620	-1.52747	2.16961e-69	2.88811e-67	-0.209944	0.00992483	0.0559407	1.29334	1.07705e-55	1.92615e-53	786.683	824.95	314.178	334.047	703.233	753.169			protein_coding	Late embryogenesis abundant (LEA) hydroxyproline-rich glycoprotein family; FUNCTIONS IN: molecular_function unknown; INVOLVED IN: biological_process unknown; LOCATED IN: plasma membrane; EXPRESSED IN: 23 plant structures; EXPRESSED DURING: 13 growth stage
AT2G32140	-2.41665	2.35969e-69	3.12297e-67	-0.0769982	0.458822	0.728969	2.31552	2.98291e-79	1.31311e-76	130.438	108.609	28.5923	23.3245	117.816	118.496			protein_coding	transmembrane receptors; FUNCTIONS IN: transmembrane receptor activity; INVOLVED IN: signal transduction, defense response, innate immune response; LOCATED IN: intrinsic to membrane, chloroplast; EXPRESSED IN: 13 plant structures; EXPRESSED DURING: 8 grow
AT4G19200	-1.58932	4.60805e-69	6.06356e-67	-0.204407	0.0192809	0.0937966	1.36052	2.265e-55	3.86926e-53	484.418	514.896	195.233	190.014	469.619	436.726			protein_coding	proline-rich family protein; Has 23677 Blast hits to 12773 proteins in 953 species: Archae - 9; Bacteria - 5550; Metazoa - 10820; Fungi - 2264; Plants - 2677; Viruses - 157; Other Eukaryotes - 2200 (source: NCBI BLink).
AT1G06620	-2.19474	4.6366e-69	6.06626e-67	-0.236669	0.0358965	0.148885	1.93393	7.56811e-67	2.19293e-64	127.672	152.108	34.8987	35.5236	115.534	130.82			protein_coding	2-oxoglutarate (2OG) and Fe(II)-dependent oxygenase superfamily protein; CONTAINS InterPro DOMAIN/s: Oxoglutarate/iron-dependent oxygenase (InterPro:IPR005123); BEST Arabidopsis thaliana protein match is: 2-oxoglutarate (2OG) and Fe(II)-dependent oxygenas
AT4G22710	-2.24649	4.92772e-69	6.41052e-67	-1.83428	8.60981e-62	1.232e-58	0.388815	0.0139991	0.0533201	78.0777	73.6396	17.0408	19.8758	22.2189	22.1857	CYP706A2	cytochrome P450, family 706, subfamily A, polypeptide 2	protein_coding	cytochrome P450, family 706, subfamily A, polypeptide 2 (CYP706A2); FUNCTIONS IN: electron carrier activity, monooxygenase activity, iron ion binding, oxygen binding, heme binding; INVOLVED IN: oxidation reduction, N-terminal protein myristoylation; LOCAT
AT3G44190	-1.71318	5.01503e-69	6.48724e-67	-0.228459	0.0060579	0.0377917	1.46041	4.27265e-53	6.52034e-51	239.044	243.2	89.9304	80.0794	211.339	220.489			protein_coding	FAD/NAD(P)-binding oxidoreductase family protein; FUNCTIONS IN: electron carrier activity, oxidoreductase activity, FAD binding; INVOLVED IN: oxidation reduction; EXPRESSED IN: 25 plant structures; EXPRESSED DURING: 15 growth stages; CONTAINS InterPro DOM
AT4G23190	-2.12733	5.77586e-69	7.42945e-67	-0.314866	0.00319554	0.0231273	1.78816	1.23553e-43	1.33408e-41	62.1687	61.6576	16.0672	14.8174	44.7605	55.2721	CRK11	cysteine-rich RLK (RECEPTOR-like protein kinase) 11	protein_coding	cysteine-rich RLK (RECEPTOR-like protein kinase) 11 (CRK11); CONTAINS InterPro DOMAIN/s: Protein kinase, ATP binding site (InterPro:IPR017441), Protein kinase, catalytic domain (InterPro:IPR000719), Protein of unknown function DUF26 (InterPro:IPR002902),
AT4G34390	-1.71	6.13437e-69	7.84651e-67	-0.299836	0.00112185	0.010042	1.3859	1.13163e-46	1.37059e-44	140.885	125.034	48.8536	45.287	106.852	118.719	XLG2	extra-large GTP-binding protein 2	protein_coding	extra-large GTP-binding protein 2 (XLG2); FUNCTIONS IN: guanyl nucleotide binding, signal transducer activity; INVOLVED IN: in 7 processes; LOCATED IN: nucleus; EXPRESSED IN: 28 plant structures; EXPRESSED DURING: 13 growth stages; CONTAINS InterPro DOMAI
AT1G45145	-2.0078	1.1514e-68	1.46459e-66	-0.384712	0.000202061	0.00242534	1.5987	4.1541e-70	1.32071e-67	509.901	610.235	158	165.309	456.981	440.581	TRX5	thioredoxin H-type 5	protein_coding	thioredoxin H-type 5 (TRX5); FUNCTIONS IN: oxidoreductase activity, acting on sulfur group of donors, disulfide as acceptor; INVOLVED IN: response to oxidative stress, response to cadmium ion, defense response to fungus, response to microbial phytotoxin;
AT3G50260	-3.39122	4.20909e-68	5.32439e-66	-0.539799	0.000422632	0.00452275	2.82797	2.02368e-47	2.50401e-45	65.4391	82.1394	7.45	8.73711	47.8436	58.5142	CEJ1	cooperatively regulated by ethylene and jasmonate 1	protein_coding	cooperatively regulated by ethylene and jasmonate 1 (CEJ1); CONTAINS InterPro DOMAIN/s: DNA-binding, integrase-type (InterPro:IPR016177), Pathogenesis-related transcriptional factor/ERF, DNA-binding (InterPro:IPR001471); BEST Arabidopsis thaliana protein
AT1G20440	-2.25798	7.2545e-68	9.12633e-66	-0.686288	1.94288e-09	8.90656e-08	1.54785	3.58055e-38	2.8962e-36	606.918	734.168	143.083	182.232	390.13	482.078	COR47	cold-regulated 47	protein_coding	cold-regulated 47 (COR47); CONTAINS InterPro DOMAIN/s: Dehydrin (InterPro:IPR000167); BEST Arabidopsis thaliana protein match is: Dehydrin family protein (TAIR:AT1G20450.1); Has 14264 Blast hits to 8754 proteins in 735 species: Archae - 48; Bacteria - 976
AT1G72790	-1.94092	8.1916e-68	1.02489e-65	-0.285757	0.00332753	0.0238073	1.63102	1.05662e-51	1.50231e-49	83.7815	89.5764	26.1675	26.1873	72.7355	75.9487			protein_coding	hydroxyproline-rich glycoprotein family protein; FUNCTIONS IN: molecular_function unknown; INVOLVED IN: biological_process unknown; LOCATED IN: cytosol, nucleus, plasma membrane; EXPRESSED IN: 14 plant structures; EXPRESSED DURING: 9 growth stages; BEST A
AT4G19520	-1.96649	1.27168e-67	1.58242e-65	-0.437727	1.81721e-05	0.000311412	1.50458	8.80384e-51	1.20676e-48	88.5371	72.1584	25.1072	22.4122	58.601	65.018			protein_coding	disease resistance protein (TIR-NBS-LRR class) family; FUNCTIONS IN: transmembrane receptor activity, ATP binding; INVOLVED IN: signal transduction, apoptosis, defense response, innate immune response; LOCATED IN: intrinsic to membrane; CONTAINS InterPro
AT3G50480	-1.76391	1.34273e-67	1.66179e-65	-0.482344	2.09567e-05	0.000350731	1.25778	1.71358e-23	6.84564e-22	217.434	212.209	74.0804	74.0272	143.167	178.161	HR4	homolog of RPW8 4	protein_coding	homolog of RPW8 4 (HR4); FUNCTIONS IN: molecular_function unknown; INVOLVED IN: response to other organism; LOCATED IN: endomembrane system; EXPRESSED IN: 20 plant structures; EXPRESSED DURING: 11 growth stages; CONTAINS InterPro DOMAIN/s: Powdery mildew
AT1G53430	-1.64778	1.58576e-67	1.95201e-65	-0.337041	0.00500951	0.0327364	1.28685	1.47051e-23	5.89517e-22	78.1032	76.6323	28.4676	28.7652	54.6606	73.3618			protein_coding	Leucine-rich repeat transmembrane protein kinase; FUNCTIONS IN: kinase activity; INVOLVED IN: protein amino acid phosphorylation; LOCATED IN: plasma membrane; EXPRESSED IN: 23 plant structures; EXPRESSED DURING: 13 growth stages; CONTAINS InterPro DOMAIN/
AT5G46510	-1.73758	5.30847e-67	6.49961e-65	-0.0488541	0.671569	0.865107	1.66471	1.1124e-42	1.13173e-40	55.4292	50.1084	18.5683	18.0474	46.2212	60.1476			protein_coding	Disease resistance protein (TIR-NBS-LRR class) family; FUNCTIONS IN: transmembrane receptor activity, nucleoside-triphosphatase activity, nucleotide binding, ATP binding; INVOLVED IN: signal transduction, defense response, apoptosis, innate immune respons
AT3G19970	-2.049	7.45128e-67	9.0747e-65	-0.0425231	0.649534	0.853198	1.98216	2.82041e-66	8.07025e-64	87.1091	79.2514	24.1752	20.9463	80.9166	82.7535			protein_coding	alpha/beta-Hydrolases superfamily protein; CONTAINS InterPro DOMAIN/s: Protein of unknown function DUF829, transmembrane 53 (InterPro:IPR008547); BEST Arabidopsis thaliana protein match is: alpha/beta-Hydrolases superfamily protein (TAIR:AT2G18245.1); Has
AT2G24330	-1.83909	1.12423e-66	1.36192e-64	-0.254495	0.00685099	0.0417668	1.56031	4.0108e-46	4.78184e-44	105.055	100.013	34.3004	32.1583	86.3291	93.2489			protein_coding	Protein of unknown function (DUF2296); CONTAINS InterPro DOMAIN/s: Protein of unknown function DUF2296 (InterPro:IPR019273); BEST Arabidopsis thaliana protein match is: Protein of unknown function (DUF2296) (TAIR:AT4G31080.1); Has 315 Blast hits to 309 pr
AT3G10985	-1.60937	1.30602e-66	1.57383e-64	-0.202918	0.0316588	0.135976	1.38233	1.9566e-46	2.35729e-44	312.44	331.384	120.507	124.15	272.139	312.682	SAG20	senescence associated gene 20	protein_coding	senescence associated gene 20 (SAG20); CONTAINS InterPro DOMAIN/s: Wound-induced protein, Wun1, subgroup (InterPro:IPR016533), Wound-induced protein, Wun1 (InterPro:IPR009798); BEST Arabidopsis thaliana protein match is: Nuclear transport factor 2 (NTF2)
AT1G20510	-1.42777	1.52535e-66	1.8285e-64	-0.165144	0.0330237	0.140459	1.23829	1.3296e-50	1.77987e-48	698.832	670.916	301.396	276.5	604.796	660.507	OPCL1	OPC-8:0 CoA ligase1	protein_coding	OPC-8:0 CoA ligase1 (OPCL1); FUNCTIONS IN: 4-coumarate-CoA ligase activity; INVOLVED IN: phenylpropanoid metabolic process, jasmonic acid biosynthetic process, response to wounding; LOCATED IN: peroxisome; EXPRESSED IN: 22 plant structures; EXPRESSED DURI
AT1G28380	-1.81351	1.95006e-66	2.32545e-64	-0.228358	0.0104888	0.0583835	1.56074	1.11284e-46	1.35501e-44	287.496	281.363	103.019	84.7295	235.462	271.915	NSL1	necrotic spotted lesions 1	protein_coding	necrotic spotted lesions 1 (NSL1); CONTAINS InterPro DOMAIN/s: Membrane attack complex component/perforin (MACPF) domain (InterPro:IPR020864); BEST Arabidopsis thaliana protein match is: MAC/Perforin domain-containing protein (TAIR:AT4G24290.2); Has 203 B
AT1G76680	-1.92069	2.29285e-66	2.72006e-64	-0.952241	8.10562e-20	1.35317e-17	0.944205	4.87201e-22	1.78726e-20	411.277	489.328	147.367	130.903	230.934	261.042	OPR1	12-oxophytodienoate reductase 1	protein_coding	12-oxophytodienoate reductase 1 (OPR1); FUNCTIONS IN: 12-oxophytodienoate reductase activity; INVOLVED IN: in 7 processes; LOCATED IN: cellular_component unknown; EXPRESSED IN: 11 plant structures; EXPRESSED DURING: seedling growth, developing seed stage;
AT4G26690	-1.4898	1.37028e-65	1.61722e-63	-0.396615	1.62585e-06	3.78289e-05	1.0691	5.82383e-33	3.64244e-31	253.273	240.217	98.0588	105.487	186.852	204.71	SHV3	SHAVEN 3	protein_coding	SHAVEN 3 (SHV3); FUNCTIONS IN: glycerophosphodiester phosphodiesterase activity, kinase activity; INVOLVED IN: in 8 processes; LOCATED IN: anchored to plasma membrane, plasma membrane, anchored to membrane, plant-type cell wall; EXPRESSED IN: 28 plant str
AT1G31540	-1.83453	1.59929e-65	1.87781e-63	-0.214596	0.0411357	0.163506	1.59577	3.20349e-51	4.4714e-49	81.4107	68.4968	25.0374	23.6108	61.1274	72.7457			protein_coding	Disease resistance protein (TIR-NBS-LRR class) family; FUNCTIONS IN: transmembrane receptor activity, nucleoside-triphosphatase activity, nucleotide binding, ATP binding; INVOLVED IN: signal transduction, defense response, apoptosis, innate immune respons
AT5G62520	-2.01141	2.57142e-65	3.00384e-63	0.0218686	0.802807	0.925418	2.00886	7.5875e-81	3.69543e-78	342.216	295.192	101.608	81.591	337.731	337.5	SRO5	similar to RCD one 5	protein_coding	similar to RCD one 5 (SRO5); FUNCTIONS IN: NAD+ ADP-ribosyltransferase activity; INVOLVED IN: oxygen and reactive oxygen species metabolic process, response to salt stress; LOCATED IN: mitochondrion; EXPRESSED IN: 19 plant structures; EXPRESSED DURING: 11
AT3G54020	-1.74617	6.7274e-65	7.81881e-63	0.0550458	0.491531	0.752741	1.77684	2.27049e-73	8.12091e-71	258.266	253.333	95.3726	81.5522	276.21	278.954	AtIPCS1	Arabidopsis Inositol phosphorylceramide synthase 1	protein_coding	Arabidopsis Inositol phosphorylceramide synthase 1 (AtIPCS1); FUNCTIONS IN: inositol phosphoceramide synthase activity; INVOLVED IN: sphingolipid biosynthetic process; LOCATED IN: mitochondrion; EXPRESSED IN: 6 plant structures; BEST Arabidopsis thaliana
AT4G30600	-1.3486	8.83337e-65	1.02146e-62	-0.240083	0.00282881	0.0211059	1.08429	8.73928e-40	7.84514e-38	417.194	417.702	190.908	189.173	353.302	385.507			protein_coding	signal recognition particle receptor alpha subunit family protein; FUNCTIONS IN: nucleoside-triphosphatase activity, signal recognition particle binding, GTP binding, GTPase activity, nucleotide binding; INVOLVED IN: intracellular protein transport, prote
AT4G29670	-1.64354	1.31135e-64	1.50878e-62	0.0131001	0.865088	0.95153	1.63222	1.8507e-69	5.64858e-67	532.448	509.748	203.507	175.988	536.878	550.27	ACHT2	atypical CYS HIS rich thioredoxin 2	protein_coding	atypical CYS HIS rich thioredoxin 2 (ACHT2); FUNCTIONS IN: oxidoreductase activity, acting on sulfur group of donors, disulfide as acceptor; INVOLVED IN: cell redox homeostasis; LOCATED IN: chloroplast; EXPRESSED IN: 25 plant structures; EXPRESSED DURING
AT3G11420	-1.76435	1.76448e-64	2.01997e-62	-0.496778	3.55358e-06	7.49356e-05	1.24333	1.29724e-26	6.07264e-25	101.966	108.08	36.688	35.0551	70.6751	85.0145			protein_coding	Protein of unknown function (DUF604); CONTAINS InterPro DOMAIN/s: Protein of unknown function DUF604 (InterPro:IPR006740); BEST Arabidopsis thaliana protein match is: Protein of unknown function (DUF604) (TAIR:AT2G37730.1); Has 709 Blast hits to 698 prote
AT3G45960	-2.06352	2.47242e-64	2.81634e-62	0.102045	0.343637	0.62994	2.14137	6.72154e-86	3.9452e-83	161.925	134.209	40.6582	39.6437	155.231	174.338	EXLA3	expansin-like A3	protein_coding	expansin-like A3 (EXLA3); INVOLVED IN: plant-type cell wall organization, unidimensional cell growth, plant-type cell wall loosening; LOCATED IN: membrane, plant-type cell wall; EXPRESSED IN: leaf apex, hypocotyl, root, flower, leaf; EXPRESSED DURING: pet
AT5G64120	-1.80079	2.84251e-64	3.22189e-62	-1.04057	2.32911e-18	3.45623e-16	0.736473	7.94606e-08	8.95144e-07	141.687	143.303	46.7119	48.0464	63.7028	81.1377			protein_coding	Peroxidase superfamily protein; FUNCTIONS IN: peroxidase activity; INVOLVED IN: defense response to fungus, N-terminal protein myristoylation, respiratory burst; LOCATED IN: apoplast, cell wall, membrane; EXPRESSED IN: 17 plant structures; EXPRESSED DURIN
AT4G27500	-1.48159	5.36719e-64	6.02388e-62	-0.316876	0.000568403	0.00573066	1.14053	4.44662e-39	3.78393e-37	595.527	648.004	257.63	258.938	486.476	557.795	PPI1	proton pump interactor 1	protein_coding	proton pump interactor 1 (PPI1); FUNCTIONS IN: protein binding; INVOLVED IN: regulation of proton transport; LOCATED IN: endoplasmic reticulum, plasma membrane; EXPRESSED IN: 25 plant structures; EXPRESSED DURING: 15 growth stages; BEST Arabidopsis thalia
AT3G44630	-1.86559	5.34895e-64	6.02388e-62	-0.194722	0.056473	0.204616	1.64666	4.75233e-66	1.29507e-63	209.435	169.359	62.2244	56.3951	160.714	181.872			protein_coding	Disease resistance protein (TIR-NBS-LRR class) family; FUNCTIONS IN: transmembrane receptor activity, nucleoside-triphosphatase activity, nucleotide binding, ATP binding; INVOLVED IN: N-terminal protein myristoylation, defense response; LOCATED IN: intrin
AT4G34150	-1.4378	5.53829e-64	6.1856e-62	-0.419624	2.7558e-08	1.01858e-06	0.993793	1.86502e-33	1.20599e-31	1496.9	1398.97	650.942	588.029	1105.41	1155.43			protein_coding	Calcium-dependent lipid-binding (CaLB domain) family protein; CONTAINS InterPro DOMAIN/s: C2 membrane targeting protein (InterPro:IPR018029), C2 calcium/lipid-binding domain, CaLB (InterPro:IPR008973), C2 calcium-dependent membrane targeting (InterPro:IPR
AT3G16860	-1.70654	5.98268e-64	6.64949e-62	0.190462	0.0272456	0.121644	1.87271	2.67149e-90	1.91104e-87	167.319	149.32	59.1097	53.2995	184.368	192.746	COBL8	COBRA-like protein 8 precursor	protein_coding	COBRA-like protein 8 precursor (COBL8); CONTAINS InterPro DOMAIN/s: Glycosyl-phosphatidyl inositol-anchored, plant (InterPro:IPR006918); BEST Arabidopsis thaliana protein match is: COBRA-like protein-7 precursor (TAIR:AT4G16120.1); Has 377 Blast hits to 3
AT5G08790	-1.89229	9.43422e-64	1.04351e-61	-0.438359	1.83321e-05	0.000313351	1.42972	8.99159e-42	8.75857e-40	293.917	334.909	105.168	91.5449	226.072	259.414	ATAF2		protein_coding	ATAF2; CONTAINS InterPro DOMAIN/s: No apical meristem (NAM) protein (InterPro:IPR003441); BEST Arabidopsis thaliana protein match is: NAC domain containing protein 102 (TAIR:AT5G63790.1); Has 30201 Blast hits to 17322 proteins in 780 species: Archae - 12;
AT1G50600	-1.53144	1.20199e-63	1.32311e-61	-0.356291	4.14994e-05	0.000630771	1.15097	9.06488e-36	6.67216e-34	189.947	188.025	76.6171	75.2186	150.34	162.709	SCL5	scarecrow-like 5	protein_coding	scarecrow-like 5 (SCL5); CONTAINS InterPro DOMAIN/s: Transcription factor GRAS (InterPro:IPR005202); BEST Arabidopsis thaliana protein match is: GRAS family transcription factor (TAIR:AT5G48150.2); Has 3554 Blast hits to 3276 proteins in 342 species: Arch
AT1G66760	-1.77816	1.30209e-63	1.42644e-61	-0.369476	0.00017016	0.00210609	1.38449	6.85202e-50	9.06645e-48	208.5	237.489	76.4416	73.6644	172.128	187.357			protein_coding	MATE efflux family protein; FUNCTIONS IN: antiporter activity, drug transmembrane transporter activity, transporter activity; INVOLVED IN: response to wounding; LOCATED IN: membrane; EXPRESSED IN: 17 plant structures; EXPRESSED DURING: 11 growth stages; C
AT1G61820	-1.74425	1.34376e-62	1.46508e-60	-0.538223	6.8255e-11	3.94676e-09	1.18186	9.12342e-31	5.3141e-29	194.432	191.673	61.7774	72.1162	140.001	138.159	BGLU46	beta glucosidase 46	protein_coding	beta glucosidase 46 (BGLU46); FUNCTIONS IN: cation binding, hydrolase activity, hydrolyzing O-glycosyl compounds, catalytic activity; INVOLVED IN: lignin biosynthetic process; LOCATED IN: endomembrane system; EXPRESSED IN: 12 plant structures; EXPRESSED D
AT5G04340	-2.39493	7.63982e-62	8.29011e-60	-0.748422	1.26205e-08	4.93802e-07	1.62208	8.76666e-32	5.2124e-30	119.849	149.168	31.6427	27.7997	91.177	76.3469	ZAT6	zinc finger of Arabidopsis thaliana 6	protein_coding	zinc finger of Arabidopsis thaliana 6 (ZAT6); FUNCTIONS IN: sequence-specific DNA binding transcription factor activity, zinc ion binding, nucleic acid binding; LOCATED IN: intracellular; EXPRESSED IN: 15 plant structures; EXPRESSED DURING: 8 growth stage
AT3G03190	2.55031	1.22233e-61	1.32011e-59	1.51247	3.61469e-15	3.85176e-13	-1.06187	1.20041e-12	2.32082e-11	13.9282	13.4854	90.0248	96.4057	46.1415	35.6005	GSTF11	glutathione S-transferase F11	protein_coding	glutathione S-transferase F11 (GSTF11); CONTAINS InterPro DOMAIN/s: Thioredoxin fold (InterPro:IPR012335), Glutathione S-transferase, C-terminal (InterPro:IPR004046), Glutathione S-transferase, C-terminal-like (InterPro:IPR010987), Glutathione S-transfera
AT3G13650	-1.99045	1.30103e-61	1.39851e-59	-0.460468	8.65236e-06	0.000161993	1.50614	1.26665e-32	7.75265e-31	125.09	125.817	34.9919	38.1508	90.9607	99.6408			protein_coding	Disease resistance-responsive (dirigent-like protein) family protein; FUNCTIONS IN: molecular_function unknown; INVOLVED IN: lignan biosynthetic process, defense response; LOCATED IN: endomembrane system; EXPRESSED IN: 20 plant structures; EXPRESSED DURIN
AT4G29900	-1.60655	1.53074e-61	1.63775e-59	-0.362092	0.000728968	0.00703779	1.22073	1.72606e-26	8.01446e-25	107.743	98.2577	37.4857	40.8669	74.3316	93.3004	ACA10	autoinhibited Ca(2+)-ATPase 10	protein_coding	autoinhibited Ca(2+)-ATPase 10 (ACA10); FUNCTIONS IN: calcium-transporting ATPase activity, calmodulin binding; INVOLVED IN: shoot development, inflorescence morphogenesis; LOCATED IN: plasma membrane; EXPRESSED IN: 25 plant structures; EXPRESSED DURING:
AT3G11820	-1.35814	3.26377e-61	3.47569e-59	-0.213524	0.00815397	0.0479028	1.12039	1.58456e-40	1.46851e-38	403.012	385.65	179.387	178.47	343.219	368.81	SYP121	syntaxin of plants 121	protein_coding	syntaxin of plants 121 (SYP121); FUNCTIONS IN: protein anchor, SNAP receptor activity; INVOLVED IN: in 13 processes; LOCATED IN: SNARE complex, plasma membrane; EXPRESSED IN: 24 plant structures; EXPRESSED DURING: 13 growth stages; CONTAINS InterPro DOMAI
AT5G17850	-1.97434	3.57018e-61	3.78439e-59	-0.140687	0.249795	0.530944	1.80979	3.16768e-39	2.71578e-37	64.9052	67.2105	19.2002	19.6784	55.1405	70.3289			protein_coding	Sodium/calcium exchanger family protein; FUNCTIONS IN: cation:cation antiporter activity, calcium:sodium antiporter activity; INVOLVED IN: cation transport, transmembrane transport; LOCATED IN: endomembrane system, integral to membrane; EXPRESSED IN: 19 p
AT5G21940	-1.88155	4.1191e-61	4.34613e-59	-0.937667	3.12338e-14	3.03741e-12	0.919852	7.17587e-14	1.55405e-12	213.195	251.256	71.3425	74.9422	110.857	142.969			protein_coding	unknown protein; BEST Arabidopsis thaliana protein match is: unknown protein (TAIR:AT3G43850.1); Has 30201 Blast hits to 17322 proteins in 780 species: Archae - 12; Bacteria - 1396; Metazoa - 17338; Fungi - 3422; Plants - 5037; Viruses - 0; Other Eukaryot
AT1G03220	-1.73323	5.14073e-61	5.39918e-59	-0.611285	2.06201e-07	6.05691e-06	1.09832	6.63205e-18	1.91927e-16	191.354	203.919	64.7333	73.0642	116.8	153.838			protein_coding	Eukaryotic aspartyl protease family protein; FUNCTIONS IN: aspartic-type endopeptidase activity; INVOLVED IN: response to salt stress; LOCATED IN: cell wall, plasma membrane, membrane, plant-type cell wall; EXPRESSED IN: 6 plant structures; CONTAINS Inter
AT5G24810	-1.52618	7.51708e-61	7.85895e-59	-0.0623128	0.575164	0.807843	1.43973	2.80032e-34	1.89092e-32	90.5104	88.3145	36.5462	35.4385	78.3243	100.678			protein_coding	ABC1 family protein; LOCATED IN: endoplasmic reticulum, plasma membrane; EXPRESSED IN: 25 plant structures; EXPRESSED DURING: 15 growth stages; CONTAINS InterPro DOMAIN/s: ABC-1 (InterPro:IPR004147), Beta-lactamase-type transpeptidase fold (InterPro:IPR01
AT5G63370	-1.63049	9.62094e-61	1.00128e-58	-0.380165	0.000950076	0.00870671	1.22661	9.41457e-24	3.79417e-22	135.112	137.951	45.6086	51.9723	93.7339	122.079			protein_coding	Protein kinase superfamily protein; FUNCTIONS IN: protein serine/threonine kinase activity, protein kinase activity, kinase activity, ATP binding; INVOLVED IN: protein amino acid phosphorylation; LOCATED IN: cellular_component unknown; EXPRESSED IN: 24 pl
AT4G14040	1.3221	1.20712e-60	1.2506e-58	0.795985	1.22627e-15	1.40377e-13	-0.550547	1.06996e-08	1.36069e-07	179.633	170.104	502.175	511.217	345.93	287.946	SBP2	selenium-binding protein 2	protein_coding	selenium-binding protein 2 (SBP2); FUNCTIONS IN: selenium binding; INVOLVED IN: polar nucleus fusion; LOCATED IN: cellular_component unknown; EXPRESSED IN: guard cell; EXPRESSED DURING: seedling growth; CONTAINS InterPro DOMAIN/s: Cytochrome cd1-nitrite r
AT5G01730	-2.01275	1.61381e-60	1.66441e-58	-0.137009	0.29001	0.578029	1.85117	2.77969e-35	1.97608e-33	38.3157	36.8518	12.017	10.4102	31.0353	42.2682	SCAR4	SCAR family protein 4	protein_coding	SCAR family protein 4 (SCAR4); FUNCTIONS IN: molecular_function unknown; INVOLVED IN: positive regulation of actin nucleation; LOCATED IN: SCAR complex, chloroplast, plastoglobule; EXPRESSED IN: 23 plant structures; EXPRESSED DURING: 12 growth stages; BES
AT2G45820	-1.55352	1.90575e-60	1.95669e-58	-0.226626	0.0142218	0.0737891	1.30268	1.28531e-52	1.91053e-50	918.742	1024.22	380.026	387.982	824.159	912.407			protein_coding	Remorin family protein; FUNCTIONS IN: DNA binding; INVOLVED IN: biological_process unknown; LOCATED IN: plasma membrane; EXPRESSED IN: 25 plant structures; EXPRESSED DURING: 15 growth stages; CONTAINS InterPro DOMAIN/s: Remorin, C-terminal (InterPro:IPR00
AT4G36010	-1.7065	1.93665e-60	1.97953e-58	0.0780548	0.416263	0.695291	1.76038	7.29292e-70	2.25598e-67	174.171	188.251	66.385	62.5078	189.113	210.985			protein_coding	Pathogenesis-related thaumatin superfamily protein; CONTAINS InterPro DOMAIN/s: Thaumatin, pathogenesis-related (InterPro:IPR001938); BEST Arabidopsis thaliana protein match is: Pathogenesis-related thaumatin superfamily protein (TAIR:AT2G17860.1); Has 16
AT5G67020	-3.7479	2.14229e-60	2.17999e-58	-0.377036	0.0332892	0.141169	3.34918	1.56339e-42	1.56962e-40	32.5368	40.1621	2.48672	3.70169	24.071	34.5743			protein_coding	unknown protein; BEST Arabidopsis thaliana protein match is: unknown protein (TAIR:AT3G50340.1); Has 1807 Blast hits to 1807 proteins in 277 species: Archae - 0; Bacteria - 0; Metazoa - 736; Fungi - 347; Plants - 385; Viruses - 0; Other Eukaryotes - 339 (
AT2G26190	-1.33975	2.90512e-60	2.94317e-58	-0.0425474	0.586194	0.815219	1.27301	4.60023e-55	7.63072e-53	357.709	346.266	158.779	164.1	349.309	368.085			protein_coding	calmodulin-binding family protein; FUNCTIONS IN: calmodulin binding; INVOLVED IN: N-terminal protein myristoylation; EXPRESSED IN: 22 plant structures; EXPRESSED DURING: 13 growth stages; CONTAINS InterPro DOMAIN/s: IQ calmodulin-binding region (InterPro:
AT1G72416	-2.91938	4.03616e-60	4.07101e-58	-0.620982	2.36539e-06	5.23022e-05	2.27386	9.39474e-45	1.06463e-42	101.782	122.289	14.2403	18.1737	73.1599	75.5398			protein_coding	Chaperone DnaJ-domain superfamily protein; FUNCTIONS IN: heat shock protein binding; INVOLVED IN: biological_process unknown; LOCATED IN: cellular_component unknown; CONTAINS InterPro DOMAIN/s: Molecular chaperone, heat shock protein, Hsp40, DnaJ (InterPr
AT4G22780	-1.73596	5.1591e-60	5.18082e-58	-0.246797	0.0189816	0.0926867	1.4647	8.36667e-34	5.55135e-32	162.858	156.748	60.6433	51.6771	126.497	155.873	ACR7	ACT domain repeat 7	protein_coding	ACT domain repeat 7 (ACR7); FUNCTIONS IN: amino acid binding; INVOLVED IN: metabolic process; LOCATED IN: cytosol; EXPRESSED IN: 24 plant structures; EXPRESSED DURING: 15 growth stages; CONTAINS InterPro DOMAIN/s: Amino acid-binding ACT (InterPro:IPR00291
AT5G64750	-5.53766	7.02884e-60	7.02761e-58	-1.52033	4.19178e-05	0.000635203	3.98951	1.95471e-112	4.06775e-109	174.135	256.82	4.87761	5.84894	66.1439	91.2739	ABR1	ABA REPRESSOR1	protein_coding	ABA REPRESSOR1 (ABR1); CONTAINS InterPro DOMAIN/s: DNA-binding, integrase-type (InterPro:IPR016177), Pathogenesis-related transcriptional factor/ERF, DNA-binding (InterPro:IPR001471); BEST Arabidopsis thaliana protein match is: Integrase-type DNA-binding
AT5G22630	-1.35994	1.30426e-59	1.29836e-57	-0.208697	0.00692833	0.0421358	1.12707	1.1361e-42	1.15073e-40	400.74	394.788	174.226	184.955	350.715	368.439	ADT5	arogenate dehydratase 5	protein_coding	arogenate dehydratase 5 (ADT5); FUNCTIONS IN: arogenate dehydratase activity, prephenate dehydratase activity; INVOLVED IN: L-phenylalanine biosynthetic process; LOCATED IN: chloroplast; EXPRESSED IN: 22 plant structures; EXPRESSED DURING: 13 growth stage
AT3G22231	3.12762	1.37652e-59	1.36437e-57	3.30997	9.7743e-21	1.76404e-18	0.163551	0.18075	0.383426	22.1827	13.3107	194.763	163.068	197.636	169.311	PCC1	PATHOGEN AND CIRCADIAN CONTROLLED 1	protein_coding	PATHOGEN AND CIRCADIAN CONTROLLED 1 (PCC1); FUNCTIONS IN: molecular_function unknown; INVOLVED IN: response to fungus, response to bacterium; LOCATED IN: plasma membrane; EXPRESSED IN: 20 plant structures; EXPRESSED DURING: 13 growth stages; BEST Arabidop
AT2G22870	-2.02505	3.18559e-59	3.14385e-57	-0.653976	7.61812e-09	3.12733e-07	1.34698	2.22673e-28	1.14031e-26	90.1902	103.385	27.9264	27.277	60.9118	67.85	EMB2001	embryo defective 2001	protein_coding	embryo defective 2001 (EMB2001); FUNCTIONS IN: GTP binding; INVOLVED IN: embryo development ending in seed dormancy; LOCATED IN: intracellular; EXPRESSED IN: 21 plant structures; EXPRESSED DURING: 13 growth stages; CONTAINS InterPro DOMAIN/s: GTP-binding
AT1G51820	-4.61294	3.53123e-59	3.47e-57	-1.80528	3.59705e-23	7.91865e-21	2.7711	1.27869e-12	2.47009e-11	14.9611	14.8757	0.984836	0.410274	3.75444	4.94385			protein_coding	Leucine-rich repeat protein kinase family protein; FUNCTIONS IN: kinase activity; INVOLVED IN: protein amino acid phosphorylation; LOCATED IN: endomembrane system; EXPRESSED IN: 10 plant structures; EXPRESSED DURING: 7 growth stages; CONTAINS InterPro DOM
AT2G35710	-1.7098	3.70071e-59	3.62101e-57	-0.2717	0.00268863	0.0202638	1.41374	1.09647e-39	9.76625e-38	149.461	138.768	53.8797	47.0965	120.558	128.024	PGSIP7	plant glycogenin-like starch initiation protein 7	protein_coding	Nucleotide-diphospho-sugar transferases superfamily protein; FUNCTIONS IN: transferase activity, transferring hexosyl groups, transferase activity, transferring glycosyl groups; INVOLVED IN: carbohydrate biosynthetic process, biosynthetic process; LOCATED
AT4G13340	-1.50528	9.87148e-59	9.61776e-57	-0.377765	1.31212e-05	0.00023303	1.10358	1.74734e-29	9.45586e-28	396.323	388.37	149.219	171.054	293.242	337.756	LRX3	leucine-rich repeat/extensin 3	protein_coding	Leucine-rich repeat (LRR) family protein; FUNCTIONS IN: structural constituent of cell wall; LOCATED IN: cell wall, plant-type cell wall; EXPRESSED IN: 23 plant structures; EXPRESSED DURING: 13 growth stages; CONTAINS InterPro DOMAIN/s: Leucine-rich repea
AT2G17280	-3.03586	1.78606e-58	1.73278e-56	-0.376219	0.00442636	0.0297681	2.6347	5.37962e-40	4.88671e-38	55.5911	52.3905	8.86972	6.22905	39.8	46.8595			protein_coding	Phosphoglycerate mutase family protein; FUNCTIONS IN: catalytic activity; INVOLVED IN: metabolic process; LOCATED IN: cellular_component unknown; EXPRESSED IN: 24 plant structures; EXPRESSED DURING: 13 growth stages; CONTAINS InterPro DOMAIN/s: Histidine
AT4G20830	-1.75226	2.27287e-58	2.19577e-56	-0.44825	3.29604e-08	1.19433e-06	1.28006	1.15163e-34	8.0372e-33	523.859	533.372	163.079	201.654	389.174	422.243			protein_coding	FAD-binding Berberine family protein; FUNCTIONS IN: electron carrier activity, oxidoreductase activity, FAD binding, catalytic activity; INVOLVED IN: response to oxidative stress; LOCATED IN: mitochondrion, apoplast, plasma membrane, vacuole, plant-type c
AT2G26530	-1.7431	2.36918e-58	2.27919e-56	-0.595766	1.62619e-09	7.57613e-08	1.12313	2.39736e-33	1.52863e-31	215.453	247.267	81.3629	79.0791	157.504	162.756	AR781		protein_coding	AR781; FUNCTIONS IN: molecular_function unknown; INVOLVED IN: biological_process unknown; LOCATED IN: plasma membrane; EXPRESSED IN: 21 plant structures; EXPRESSED DURING: 10 growth stages; CONTAINS InterPro DOMAIN/s: Protein of unknown function DUF1645 (
AT5G06870	-2.10076	2.73863e-58	2.62359e-56	-0.760357	7.65972e-12	5.16657e-10	1.31635	2.07283e-30	1.1774e-28	526.778	640.94	140.933	174.924	334.11	387.392	PGIP2	polygalacturonase inhibiting protein 2	protein_coding	polygalacturonase inhibiting protein 2 (PGIP2); FUNCTIONS IN: polygalacturonase inhibitor activity; INVOLVED IN: response to salt stress, signal transduction, defense response; LOCATED IN: cell wall, plant-type cell wall; EXPRESSED IN: 22 plant structures
AT3G23250	-1.67454	3.05524e-58	2.9147e-56	-0.134901	0.14913	0.388757	1.51536	4.67977e-72	1.57536e-69	512.849	589.761	208.891	192.101	530.898	519.283	MYB15	myb domain protein 15	protein_coding	myb domain protein 15 (MYB15); CONTAINS InterPro DOMAIN/s: SANT, DNA-binding (InterPro:IPR001005), Homeodomain-like (InterPro:IPR009057), Myb, DNA-binding (InterPro:IPR014778), HTH transcriptional regulator, Myb-type, DNA-binding (InterPro:IPR017930), Hom
AT5G20630	1.74649	4.57764e-58	4.34895e-56	-0.0980813	0.406427	0.687665	-1.86868	1.96006e-95	1.79471e-92	110.694	90.4628	389.535	391.317	99.1334	96.7491	GER3	germin 3	protein_coding	germin 3 (GER3); INVOLVED IN: response to cold, peptidyl-cysteine S-nitrosylation; LOCATED IN: extracellular matrix, apoplast, cell wall, nucleus, plant-type cell wall; EXPRESSED IN: 22 plant structures; EXPRESSED DURING: 14 growth stages; CONTAINS InterP
AT3G23030	-2.08686	4.75431e-58	4.49813e-56	-0.591168	5.52811e-07	1.43638e-05	1.47144	1.4828e-38	1.21659e-36	185.207	221.729	56.2495	62.7089	138.54	157.929	IAA2	indole-3-acetic acid inducible 2	protein_coding	indole-3-acetic acid inducible 2 (IAA2); CONTAINS InterPro DOMAIN/s: Aux/IAA-ARF-dimerisation (InterPro:IPR011525), AUX/IAA protein (InterPro:IPR003311); BEST Arabidopsis thaliana protein match is: indole-3-acetic acid inducible (TAIR:AT4G14560.1); Has 21
AT3G09830	-1.78462	6.33801e-58	5.97182e-56	-0.0435669	0.607655	0.827373	1.71669	3.7049e-56	6.78471e-54	193.937	191.426	68.1711	55.7911	183.551	201.237			protein_coding	Protein kinase superfamily protein; FUNCTIONS IN: protein kinase activity, kinase activity, ATP binding; INVOLVED IN: protein amino acid phosphorylation; LOCATED IN: plasma membrane; EXPRESSED IN: 23 plant structures; EXPRESSED DURING: 13 growth stages; C
AT4G23570	-1.55142	7.08405e-58	6.64739e-56	-0.849954	2.02624e-20	3.62426e-18	0.677154	9.36136e-11	1.50169e-09	174.071	163.622	70.3887	65.6106	95.1592	101.842	SGT1A		protein_coding	SGT1A; FUNCTIONS IN: protein binding; INVOLVED IN: defense response, ubiquitin-dependent protein catabolic process, embryo development ending in seed dormancy; LOCATED IN: SCF ubiquitin ligase complex, nucleus; EXPRESSED IN: 22 plant structures; EXPRESSED
AT1G17340	-1.72788	7.14606e-58	6.67821e-56	0.124399	0.189819	0.451191	1.828	8.74155e-64	2.15164e-61	67.377	63.4949	24.0427	21.765	70.3784	78.6275			protein_coding	Phosphoinositide phosphatase family protein; CONTAINS InterPro DOMAIN/s: Synaptojanin, N-terminal (InterPro:IPR002013); BEST Arabidopsis thaliana protein match is: Phosphoinositide phosphatase family protein (TAIR:AT3G14205.1); Has 1726 Blast hits to 1665
AT2G13790	-1.95902	1.10634e-57	1.0297e-55	-0.109767	0.303659	0.592905	1.82474	7.31547e-44	7.97422e-42	119.324	112.514	38.7429	30.4628	100.098	124.387	SERK4	somatic embryogenesis receptor-like kinase 4	protein_coding	somatic embryogenesis receptor-like kinase 4 (SERK4); FUNCTIONS IN: protein kinase activity, transmembrane receptor protein serine/threonine kinase activity; INVOLVED IN: in 6 processes; LOCATED IN: endomembrane system; EXPRESSED IN: rosette leaf, cauline
AT2G34300	-1.57537	1.13177e-57	1.04911e-55	-0.267079	0.00374186	0.0259919	1.28439	1.25403e-35	9.11304e-34	180.978	185.228	66.4548	74.9039	146.001	171.811			protein_coding	S-adenosyl-L-methionine-dependent methyltransferases superfamily protein; CONTAINS InterPro DOMAIN/s: Protein of unknown function DUF248, methyltransferase putative (InterPro:IPR004159); BEST Arabidopsis thaliana protein match is: S-adenosyl-L-methionine-
AT3G17690	-2.47721	1.65943e-57	1.53202e-55	0.190333	0.122934	0.344005	2.64368	3.39094e-66	9.46611e-64	25.389	26.3411	5.42075	5.38782	28.459	33.4262	CNGC19	cyclic nucleotide gated channel 19	protein_coding	cyclic nucleotide gated channel 19 (CNGC19); FUNCTIONS IN: ion channel activity, cyclic nucleotide binding, calmodulin binding; INVOLVED IN: ion transport, transmembrane transport; LOCATED IN: membrane; EXPRESSED IN: hypocotyl, root; CONTAINS InterPro DOM
AT1G12610	-1.67803	2.96327e-57	2.72478e-55	0.216368	0.0212436	0.100797	1.87006	3.39577e-102	3.70155e-99	344.117	288.57	115.01	113.844	385.221	381.527	DDF1	DWARF AND DELAYED FLOWERING 1	protein_coding	DWARF AND DELAYED FLOWERING 1 (DDF1); CONTAINS InterPro DOMAIN/s: DNA-binding, integrase-type (InterPro:IPR016177), Pathogenesis-related transcriptional factor/ERF, DNA-binding (InterPro:IPR001471); BEST Arabidopsis thaliana protein match is: Integrase-ty
AT2G27660	-3.40672	3.98184e-57	3.64673e-55	-0.818975	0.0242557	0.111816	2.56324	8.76869e-27	4.15578e-25	21.0018	28.3389	2.4763	2.89426	11.7201	17.5698			protein_coding	Cysteine/Histidine-rich C1 domain family protein; FUNCTIONS IN: zinc ion binding; LOCATED IN: chloroplast; EXPRESSED IN: 12 plant structures; EXPRESSED DURING: 9 growth stages; CONTAINS InterPro DOMAIN/s: DC1 (InterPro:IPR004146), Zinc finger, ZZ-type (In
AT1G02770	7.75528	4.87299e-57	4.4451e-55	-0.337245	0.82601	1	-8.07633	9.21126e-57	1.7426e-54	0.224558	0.179421	52.2557	59.5456	0.277951	0.059602			protein_coding	Protein of unknown function (DUF626); CONTAINS InterPro DOMAIN/s: Protein of unknown function DUF626, Arabidopsis thaliana (InterPro:IPR006462); BEST Arabidopsis thaliana protein match is: Protein of unknown function (DUF626) (TAIR:AT1G19060.1); Has 209 B
AT2G46500	-1.3927	6.59941e-57	5.99604e-55	-0.251842	0.00152121	0.0128476	1.11651	5.94315e-39	5.0201e-37	221.527	208.313	98.6174	92.2004	187.017	189.86	PI4K GAMMA 4	phosphoinositide 4-kinase gamma 4	protein_coding	phosphoinositide 4-kinase gamma 4 (PI4K GAMMA 4); CONTAINS InterPro DOMAIN/s: Phosphatidylinositol 3-/4-kinase, catalytic (InterPro:IPR000403), Ubiquitin subgroup (InterPro:IPR019956), Ubiquitin (InterPro:IPR000626), Ubiquitin supergroup (InterPro:IPR0199
AT1G64060	-1.97642	7.6454e-57	6.91893e-55	-0.2546	0.0106696	0.0590217	1.69763	5.16913e-43	5.37848e-41	45.611	47.9228	15.1035	12.5128	38.9206	43.0493	RBOH F	respiratory burst oxidase protein F	protein_coding	respiratory burst oxidase protein F (RBOH F); FUNCTIONS IN: NAD(P)H oxidase activity; INVOLVED IN: in 10 processes; LOCATED IN: plasma membrane, integral to plasma membrane; EXPRESSED IN: 22 plant structures; EXPRESSED DURING: 13 growth stages; CONTAINS I
AT2G21510	-2.25249	1.31106e-56	1.18181e-54	0.278752	0.0112537	0.0616476	2.50702	4.17918e-84	2.1259e-81	80.2475	66.8791	18.5052	16.4201	87.9958	95.488			protein_coding	DNAJ heat shock N-terminal domain-containing protein; FUNCTIONS IN: unfolded protein binding, heat shock protein binding; INVOLVED IN: protein folding; LOCATED IN: cellular_component unknown; EXPRESSED IN: 8 plant structures; EXPRESSED DURING: 4 anthesis,
AT5G64260	-1.26053	1.65796e-56	1.48865e-54	-0.314332	3.09136e-05	0.0004884	0.921944	9.48996e-34	6.26037e-32	884.969	897.782	424.644	438.065	740.918	757.144	EXL2	EXORDIUM like 2	protein_coding	EXORDIUM like 2 (EXL2); FUNCTIONS IN: molecular_function unknown; INVOLVED IN: biological_process unknown; LOCATED IN: cell wall, plant-type cell wall; EXPRESSED IN: 23 plant structures; EXPRESSED DURING: 13 growth stages; CONTAINS InterPro DOMAIN/s: Phos
AT2G38470	-1.30187	1.99186e-56	1.78147e-54	-0.259913	0.00105228	0.00950418	1.01769	4.67192e-38	3.73933e-36	540.197	493.716	245.622	240.245	439.58	461.947	WRKY33	WRKY DNA-binding protein 33	protein_coding	WRKY DNA-binding protein 33 (WRKY33); CONTAINS InterPro DOMAIN/s: DNA-binding WRKY (InterPro:IPR003657); BEST Arabidopsis thaliana protein match is: WRKY DNA-binding protein 4 (TAIR:AT1G13960.1); Has 7573 Blast hits to 4449 proteins in 326 species: Archae
AT1G01140	-1.55344	2.7972e-56	2.49201e-54	-0.297455	0.000736332	0.00709863	1.23177	3.05842e-37	2.41414e-35	174.737	150.111	60.109	63.6356	130.347	136.164	CIPK9	CBL-interacting protein kinase 9	protein_coding	CBL-interacting protein kinase 9 (CIPK9); FUNCTIONS IN: protein serine/threonine kinase activity, protein kinase activity, kinase activity, ATP binding; INVOLVED IN: in 6 processes; EXPRESSED IN: 23 plant structures; EXPRESSED DURING: 15 growth stages; CO
AT5G52050	-1.62372	2.96691e-56	2.63296e-54	0.437289	5.96111e-08	2.02749e-06	2.03657	1.23704e-97	1.17988e-94	190.467	186.443	76.5037	65.3712	271.798	261.233			protein_coding	MATE efflux family protein; FUNCTIONS IN: antiporter activity, drug transmembrane transporter activity; INVOLVED IN: drug transmembrane transport, transmembrane transport; LOCATED IN: membrane; EXPRESSED IN: 7 plant structures; EXPRESSED DURING: 7 growth
AT1G72450	-1.48906	3.49316e-56	3.088e-54	-0.136763	0.101	0.303212	1.32814	2.47517e-55	4.19697e-53	827.299	897.222	335.438	372.155	793.249	841.602	JAZ6	jasmonate-zim-domain protein 6	protein_coding	jasmonate-zim-domain protein 6 (JAZ6); CONTAINS InterPro DOMAIN/s: Tify (InterPro:IPR010399), CCT domain-like (InterPro:IPR018467); BEST Arabidopsis thaliana protein match is: jasmonate-zim-domain protein 5 (TAIR:AT1G17380.1); Has 303 Blast hits to 298 pr
AT1G09070	-1.23862	6.13882e-56	5.40594e-54	-0.25339	0.00121094	0.0106914	0.960942	1.2727e-35	9.21945e-34	1804.04	1859.38	914.423	885.978	1547.82	1664.01	SRC2	soybean gene regulated by cold-2	protein_coding	soybean gene regulated by cold-2 (SRC2); CONTAINS InterPro DOMAIN/s: C2 calcium/lipid-binding domain, CaLB (InterPro:IPR008973), C2 calcium-dependent membrane targeting (InterPro:IPR000008); BEST Arabidopsis thaliana protein match is: Calcium-dependent li
AT3G16530	-2.38548	7.67611e-56	6.7338e-54	-1.60337	1.62882e-34	8.15752e-32	0.759397	1.95465e-05	0.000154716	86.3615	97.9027	18.4238	22.4012	29.6018	33.855			protein_coding	Legume lectin family protein; FUNCTIONS IN: carbohydrate binding, binding; INVOLVED IN: response to chitin; LOCATED IN: apoplast, cell wall, nucleus, plant-type cell wall; EXPRESSED IN: 16 plant structures; EXPRESSED DURING: 9 growth stages; CONTAINS Inte
AT4G17900	-2.07564	8.37445e-56	7.31837e-54	-0.684716	2.17355e-09	9.86995e-08	1.36661	4.16064e-33	2.61652e-31	160.774	196.266	46.0841	52.1317	111.418	121.031			protein_coding	PLATZ transcription factor family protein; CONTAINS InterPro DOMAIN/s: Protein of unknown function DUF597 (InterPro:IPR006734); BEST Arabidopsis thaliana protein match is: PLATZ transcription factor family protein (TAIR:AT1G32700.1); Has 403 Blast hits to
AT2G39200	-4.20166	8.89454e-56	7.74332e-54	-1.3714	0.00176003	0.0145098	2.80936	1.71137e-18	5.10757e-17	20.9084	30.2343	1.19019	1.98127	7.86694	12.8423	MLO12	MILDEW RESISTANCE LOCUS O 12	protein_coding	MILDEW RESISTANCE LOCUS O 12 (MLO12); FUNCTIONS IN: calmodulin binding; INVOLVED IN: defense response to fungus, incompatible interaction, response to cyclopentenone, leaf senescence, cell death, defense response; LOCATED IN: plasma membrane; EXPRESSED IN
AT1G16850	-2.37536	1.14901e-55	9.96504e-54	-0.393098	0.00253548	0.0193215	1.9584	7.59427e-39	6.34454e-37	98.7821	115.323	23.3835	24.4141	78.7444	91.9889			protein_coding	unknown protein; FUNCTIONS IN: molecular_function unknown; INVOLVED IN: response to salt stress; LOCATED IN: endomembrane system; EXPRESSED IN: leaf apex, leaf whorl, male gametophyte, flower, leaf; EXPRESSED DURING: LP.06 six leaves visible, LP.04 four l
AT1G16410	1.7326	1.18169e-55	1.02098e-53	1.31688	8.26236e-27	2.47045e-24	-0.44024	0.000169354	0.00110843	54.4714	61.3846	208.828	238.704	170.829	132.107	CYP79F1	cytochrome p450 79f1	protein_coding	cytochrome p450 79f1 (CYP79F1); CONTAINS InterPro DOMAIN/s: Cytochrome P450 (InterPro:IPR001128), Cytochrome P450, conserved site (InterPro:IPR017972), Cytochrome P450, E-class, group I (InterPro:IPR002401); BEST Arabidopsis thaliana protein match is: cyt
AT1G35140	-1.35694	1.34316e-55	1.15613e-53	-0.317842	0.000113748	0.0014845	1.01484	1.27875e-36	9.75731e-35	691.562	617.998	297.508	294.673	536.448	560.262	PHI-1	PHOSPHATE-INDUCED 1	protein_coding	PHOSPHATE-INDUCED 1 (PHI-1); CONTAINS InterPro DOMAIN/s: Phosphate-induced protein 1 (InterPro:IPR006766); BEST Arabidopsis thaliana protein match is: Phosphate-responsive 1 family protein (TAIR:AT4G08950.1); Has 400 Blast hits to 400 proteins in 24 speci
AT1G66090	-1.6763	1.47075e-55	1.26121e-53	-0.483968	3.92532e-07	1.0734e-05	1.16799	5.39939e-29	2.84787e-27	135.808	120.71	47.2101	45.7265	95.2089	96.1793			protein_coding	Disease resistance protein (TIR-NBS class); FUNCTIONS IN: transmembrane receptor activity, nucleoside-triphosphatase activity, nucleotide binding, ATP binding; INVOLVED IN: signal transduction, defense response, apoptosis, innate immune response; LOCATED
AT1G70700	-2.06435	1.75602e-55	1.50022e-53	-0.518232	3.67475e-06	7.71659e-05	1.52213	9.63068e-41	9.10974e-39	588.253	752.855	168.218	208.072	446.309	524.903	TIFY7		protein_coding	TIFY7; CONTAINS InterPro DOMAIN/s: Tify (InterPro:IPR010399), CCT domain-like (InterPro:IPR018467); BEST Arabidopsis thaliana protein match is: jasmonate-zim-domain protein 4 (TAIR:AT1G48500.1); Has 360 Blast hits to 360 proteins in 27 species: Archae - 0
AT5G64870	-1.8303	3.1861e-55	2.71185e-53	0.070437	0.478048	0.743032	1.87615	5.28738e-79	2.28365e-76	198.729	163.894	55.2235	62.7	204.493	192.605			protein_coding	SPFH/Band 7/PHB domain-containing membrane-associated protein family; FUNCTIONS IN: molecular_function unknown; INVOLVED IN: biological_process unknown; LOCATED IN: plasma membrane, vacuole; EXPRESSED IN: 18 plant structures; EXPRESSED DURING: 11 growth s
AT2G21120	-1.506	4.32795e-55	3.6701e-53	-0.151435	0.0731153	0.244222	1.33017	9.60803e-45	1.08344e-42	162.839	155.229	67.4553	62.3655	150.614	148.425			protein_coding	Protein of unknown function (DUF803); CONTAINS InterPro DOMAIN/s: Protein of unknown function DUF803 (InterPro:IPR008521); BEST Arabidopsis thaliana protein match is: Protein of unknown function (DUF803) (TAIR:AT4G38730.1); Has 1321 Blast hits to 1303 pro
AT1G70790	-2.13523	4.03533e-54	3.40933e-52	-0.273434	0.0141561	0.0735867	1.83756	8.646e-39	7.14496e-37	73.1841	72.3	19.79	20.0296	62.7484	63.7486			protein_coding	Calcium-dependent lipid-binding (CaLB domain) family protein; CONTAINS InterPro DOMAIN/s: C2 membrane targeting protein (InterPro:IPR018029), C2 calcium/lipid-binding domain, CaLB (InterPro:IPR008973), C2 calcium-dependent membrane targeting (InterPro:IPR
AT5G01750	-1.59958	6.88712e-54	5.79734e-52	-0.0698175	0.402957	0.684975	1.50571	1.11481e-52	1.66791e-50	341.319	350.632	121.238	141.858	330.572	355.551			protein_coding	Protein of unknown function (DUF567); FUNCTIONS IN: molecular_function unknown; INVOLVED IN: biological_process unknown; LOCATED IN: chloroplast; EXPRESSED IN: 23 plant structures; EXPRESSED DURING: 13 growth stages; CONTAINS InterPro DOMAIN/s: Protein of
AT1G73480	-1.52624	8.65428e-54	7.25818e-52	-0.450686	7.12391e-07	1.7974e-05	1.05141	9.01351e-26	4.0536e-24	121.457	111.838	45.7134	48.0451	86.0173	92.2073			protein_coding	alpha/beta-Hydrolases superfamily protein; FUNCTIONS IN: hydrolase activity; EXPRESSED IN: 25 plant structures; EXPRESSED DURING: 15 growth stages; BEST Arabidopsis thaliana protein match is: alpha/beta-Hydrolases superfamily protein (TAIR:AT1G18360.1); H
AT5G07070	-2.80699	1.16838e-53	9.76326e-52	-0.701869	2.34614e-05	0.000383989	2.08323	1.50093e-21	5.40218e-20	28.0048	31.374	4.37657	5.38369	15.8219	22.4281	CIPK2	CBL-interacting protein kinase 2	protein_coding	CBL-interacting protein kinase 2 (CIPK2); FUNCTIONS IN: protein serine/threonine kinase activity, protein kinase activity, kinase activity, ATP binding; INVOLVED IN: signal transduction, protein amino acid phosphorylation; LOCATED IN: cellular_component u
AT5G19240	-1.24267	2.29013e-53	1.90672e-51	-0.160589	0.0348359	0.145875	1.05776	1.77488e-40	1.63825e-38	626.399	602.569	307.062	294.956	567.123	581.248			protein_coding	Glycoprotein membrane precursor GPI-anchored; FUNCTIONS IN: molecular_function unknown; INVOLVED IN: biological_process unknown; LOCATED IN: endomembrane system; EXPRESSED IN: 24 plant structures; EXPRESSED DURING: 14 growth stages; BEST Arabidopsis thali
AT4G05010	-2.091	4.38096e-53	3.63429e-51	-0.741473	6.1349e-10	3.11141e-08	1.32577	1.65305e-19	5.33708e-18	93.3278	101.295	25.6922	27.2497	57.5128	64.2779	FBS3	F-box stress induced 3	protein_coding	F-box family protein; CONTAINS InterPro DOMAIN/s: F-box domain, cyclin-like (InterPro:IPR001810); BEST Arabidopsis thaliana protein match is: F-box family protein (TAIR:AT4G21510.1); Has 30201 Blast hits to 17322 proteins in 780 species: Archae - 12; Bact
AT3G19830	-1.6607	6.19504e-53	5.12064e-51	0.0743984	0.471545	0.738121	1.71108	2.29022e-52	3.3606e-50	55.7407	57.9126	20.5291	21.2882	57.8376	67.5034	NTMC2T5.2		protein_coding	NTMC2T5.2; FUNCTIONS IN: molecular_function unknown; INVOLVED IN: biological_process unknown; LOCATED IN: chloroplast; CONTAINS InterPro DOMAIN/s: Protein of unknown function DUF2404, transmembrane (InterPro:IPR019411), C2 membrane targeting protein (Inte
AT3G28600	-2.96151	7.35558e-53	6.05803e-51	-1.07907	2.57107e-12	1.89361e-10	1.85849	1.77673e-24	7.49007e-23	66.206	91.6981	9.7554	13.6959	35.6883	42.6539			protein_coding	P-loop containing nucleoside triphosphate hydrolases superfamily protein; FUNCTIONS IN: nucleoside-triphosphatase activity, ATPase activity, nucleotide binding, ATP binding; INVOLVED IN: N-terminal protein myristoylation; LOCATED IN: endomembrane system;
AT3G59080	-1.96479	1.48345e-52	1.21739e-50	-0.462982	7.58074e-06	0.000144633	1.47818	3.63175e-29	1.92887e-27	77.4027	80.003	20.9428	25.6537	56.039	63.3721			protein_coding	Eukaryotic aspartyl protease family protein; FUNCTIONS IN: DNA binding, aspartic-type endopeptidase activity; INVOLVED IN: proteolysis; LOCATED IN: endomembrane system; EXPRESSED IN: 21 plant structures; EXPRESSED DURING: 11 growth stages; CONTAINS InterP
AT5G57015	-1.57585	2.28773e-52	1.87071e-50	0.0716999	0.398681	0.681232	1.62319	3.19119e-59	7.024e-57	207.913	192.505	83.8881	71.868	211.365	228.085	ckl12	casein kinase I-like 12	protein_coding	casein kinase I-like 12 (ckl12); FUNCTIONS IN: protein serine/threonine kinase activity, protein kinase activity, kinase activity, ATP binding; INVOLVED IN: protein amino acid phosphorylation; LOCATED IN: cytoplasm; CONTAINS InterPro DOMAIN/s: Protein kin
AT1G75860	-1.97194	5.67769e-52	4.6262e-50	-0.288755	0.0297715	0.129514	1.6589	2.33362e-33	1.49215e-31	138.86	164.934	45.0925	41.9035	111.64	147.74			protein_coding	unknown protein; BEST Arabidopsis thaliana protein match is: unknown protein (TAIR:AT1G20100.1); Has 258 Blast hits to 235 proteins in 58 species: Archae - 0; Bacteria - 4; Metazoa - 59; Fungi - 16; Plants - 90; Viruses - 0; Other Eukaryotes - 89 (source:
AT5G61210	-1.50017	5.89824e-52	4.78887e-50	-0.135081	0.148655	0.387863	1.341	1.62592e-43	1.73921e-41	273.016	293.227	111.292	120.551	253.612	285.635	SNAP33	soluble N-ethylmaleimide-sensitive factor adaptor protein 33	protein_coding	soluble N-ethylmaleimide-sensitive factor adaptor protein 33 (SNAP33); FUNCTIONS IN: protein binding, SNAP receptor activity; INVOLVED IN: vesicle-mediated transport, response to other organism, cellular membrane fusion, response to mechanical stimulus, c
AT4G16500	-1.38672	6.3225e-52	5.11519e-50	-0.315435	0.000172575	0.00212751	1.047	1.81053e-34	1.25211e-32	319.93	343.412	150.326	141.804	274.238	293.089			protein_coding	Cystatin/monellin superfamily protein; FUNCTIONS IN: enzyme regulator activity, cysteine-type endopeptidase inhibitor activity; INVOLVED IN: biological_process unknown; LOCATED IN: cell wall, vacuole; EXPRESSED IN: 24 plant structures; EXPRESSED DURING: 1
AT1G51090	-2.27661	6.81945e-52	5.49783e-50	-0.0995563	0.400718	0.68299	2.15301	3.88877e-46	4.66062e-44	72.183	74.0675	18.325	16.6632	67.9671	74.793			protein_coding	Heavy metal transport/detoxification superfamily protein ; FUNCTIONS IN: metal ion binding; INVOLVED IN: defense response to fungus; LOCATED IN: cellular_component unknown; EXPRESSED IN: 15 plant structures; EXPRESSED DURING: 9 growth stages; CONTAINS Int
AT5G61900	-2.09085	8.05617e-52	6.47207e-50	-0.0535814	0.516773	0.771386	2.01278	3.03756e-54	4.86244e-52	196.641	185.535	60.963	43.1594	187.677	197.62	BON1	BONZAI 1	protein_coding	BONZAI 1 (BON1); FUNCTIONS IN: calcium-dependent phospholipid binding; INVOLVED IN: in 7 processes; LOCATED IN: plasma membrane; EXPRESSED IN: 23 plant structures; EXPRESSED DURING: 14 growth stages; CONTAINS InterPro DOMAIN/s: C2 membrane targeting prote
AT1G76180	-1.22892	1.52946e-51	1.22442e-49	-0.297501	0.000134372	0.00171348	0.90717	9.14722e-34	6.05171e-32	2039.39	2138.29	1019.27	1047.73	1741.49	1811.13	ERD14	EARLY RESPONSE TO DEHYDRATION 14	protein_coding	EARLY RESPONSE TO DEHYDRATION 14 (ERD14); FUNCTIONS IN: calcium ion binding; INVOLVED IN: in 6 processes; LOCATED IN: plasma membrane, chloroplast; EXPRESSED IN: 26 plant structures; EXPRESSED DURING: 15 growth stages; CONTAINS InterPro DOMAIN/s: Dehydrin
AT4G08950	-1.27383	2.24904e-51	1.79422e-49	-0.285529	0.00131227	0.0114051	0.96433	1.68057e-24	7.09778e-23	1728.87	1665.06	773.727	852.769	1335.26	1573.8	EXO	EXORDIUM	protein_coding	EXORDIUM (EXO); FUNCTIONS IN: molecular_function unknown; INVOLVED IN: response to brassinosteroid stimulus; LOCATED IN: cell wall, plant-type cell wall; EXPRESSED IN: 21 plant structures; EXPRESSED DURING: 13 growth stages; CONTAINS InterPro DOMAIN/s: Ph
AT1G09970	-1.65603	4.14125e-51	3.2923e-49	-0.752167	0.000799737	0.00757142	0.8797	7.79145e-16	1.95564e-14	273.143	325.183	104.94	115.564	164.096	207.524	LRR XI-23		protein_coding	LRR XI-23; FUNCTIONS IN: protein serine/threonine kinase activity, protein kinase activity, kinase activity, ATP binding; INVOLVED IN: protein amino acid phosphorylation, transmembrane receptor protein tyrosine kinase signaling pathway, protein amino acid
AT5G22690	-1.96545	4.18681e-51	3.317e-49	-0.127747	0.220388	0.492893	1.81354	1.09986e-56	2.06369e-54	79.9644	65.5462	22.6003	18.6517	65.3875	70.5071			protein_coding	Disease resistance protein (TIR-NBS-LRR class) family; FUNCTIONS IN: transmembrane receptor activity, ATP binding; INVOLVED IN: signal transduction, defense response, apoptosis, innate immune response; LOCATED IN: intrinsic to membrane; EXPRESSED IN: 20 p
AT3G51450	-1.6567	6.87361e-51	5.42683e-49	0.0761613	0.472889	0.739069	1.70868	1.05497e-68	3.17754e-66	276.74	323.218	111.888	108.989	307.718	354.062			protein_coding	Calcium-dependent phosphotriesterase superfamily protein; FUNCTIONS IN: strictosidine synthase activity; INVOLVED IN: alkaloid biosynthetic process, biosynthetic process; LOCATED IN: endomembrane system; EXPRESSED IN: 22 plant structures; EXPRESSED DURING
AT3G61640	-1.36264	6.89733e-51	5.42685e-49	-0.090915	0.269093	0.555491	1.24742	4.67437e-44	5.14427e-42	426.99	418.236	195.791	185.308	407.437	421.602	AGP20	arabinogalactan protein 20	protein_coding	arabinogalactan protein 20 (AGP20); CONTAINS InterPro DOMAIN/s: Protein of unknown function DUF1070 (InterPro:IPR009424); BEST Arabidopsis thaliana protein match is: arabinogalactan protein 16 (TAIR:AT2G46330.1); Has 106 Blast hits to 106 proteins in 13 s
AT1G50460	-1.94904	8.50671e-51	6.67019e-49	-0.342298	0.186735	0.447252	1.58207	5.29383e-37	4.15004e-35	117.968	145.074	39.5088	38.1944	95.0211	120.22	HKL1	hexokinase-like 1	protein_coding	hexokinase-like 1 (HKL1); FUNCTIONS IN: hexokinase activity, ATP binding; INVOLVED IN: response to salt stress, response to cold, response to osmotic stress; LOCATED IN: mitochondrion, plastid; EXPRESSED IN: 26 plant structures; EXPRESSED DURING: 13 growt
AT5G06720	-1.96941	1.19518e-50	9.33953e-49	-0.538619	6.29967e-07	1.60971e-05	1.40691	3.28574e-24	1.36257e-22	81.1156	78.4166	22.1722	24.9484	56.0544	58.6308	PA2	peroxidase 2	protein_coding	peroxidase 2 (PA2); FUNCTIONS IN: peroxidase activity, heme binding; INVOLVED IN: oxidation reduction, response to oxidative stress; LOCATED IN: endomembrane system; EXPRESSED IN: 21 plant structures; EXPRESSED DURING: 11 growth stages; CONTAINS InterPro
AT5G19230	-2.10851	1.42135e-50	1.10691e-48	-0.625545	1.42061e-06	3.35602e-05	1.45882	1.86989e-30	1.07009e-28	189.7	246.59	53.7029	62.2613	133.733	160.882			protein_coding	Glycoprotein membrane precursor GPI-anchored; FUNCTIONS IN: molecular_function unknown; INVOLVED IN: biological_process unknown; LOCATED IN: anchored to plasma membrane, plasma membrane, anchored to membrane; EXPRESSED IN: callus; BEST Arabidopsis thalian
AT3G22970	2.27444	1.67465e-50	1.29976e-48	-0.0963668	0.619587	0.835612	-2.39637	5.74136e-79	2.43381e-76	10.3742	13.2889	69.0756	64.4518	11.7258	11.479			protein_coding	Protein of unknown function (DUF506) ; FUNCTIONS IN: molecular_function unknown; INVOLVED IN: biological_process unknown; LOCATED IN: chloroplast; CONTAINS InterPro DOMAIN/s: Protein of unknown function DUF506, plant (InterPro:IPR006502); BEST Arabidopsis
AT1G27730	-1.46883	1.79498e-50	1.38844e-48	-0.14007	0.127234	0.351255	1.3045	4.89859e-59	1.06794e-56	620.801	705.871	282.418	273.818	613.846	645.283	STZ	salt tolerance zinc finger	protein_coding	salt tolerance zinc finger (STZ); CONTAINS InterPro DOMAIN/s: Zinc finger, C2H2-like (InterPro:IPR015880), Zinc finger, C2H2-type (InterPro:IPR007087); BEST Arabidopsis thaliana protein match is: zinc finger of Arabidopsis thaliana 6 (TAIR:AT5G04340.1); H
AT1G76040	-1.43505	2.41459e-50	1.86143e-48	-0.128624	0.156138	0.399528	1.28223	5.07103e-43	5.3005e-41	156.763	143.195	64.3827	65.7155	138.18	150.038	CPK29	calcium-dependent protein kinase 29	protein_coding	calcium-dependent protein kinase 29 (CPK29); FUNCTIONS IN: calmodulin-dependent protein kinase activity, protein kinase activity, kinase activity, calcium ion binding, ATP binding; INVOLVED IN: protein amino acid phosphorylation; LOCATED IN: nucleus, plas
AT1G05675	-3.15711	2.6996e-50	2.07416e-48	-0.547663	0.000450103	0.00474433	2.58622	2.59409e-28	1.32253e-26	26.615	26.7655	3.34359	3.54408	17.6639	20.4895			protein_coding	UDP-Glycosyltransferase superfamily protein; FUNCTIONS IN: transferase activity, transferring hexosyl groups; INVOLVED IN: metabolic process; CONTAINS InterPro DOMAIN/s: UDP-glucuronosyl/UDP-glucosyltransferase (InterPro:IPR002213); BEST Arabidopsis thali
AT5G65470	-1.32096	2.86681e-50	2.19527e-48	-0.308487	0.000181788	0.00221518	0.988182	3.15488e-35	2.23586e-33	414.188	366.871	177.694	184.362	329.157	329.108			protein_coding	O-fucosyltransferase family protein; CONTAINS InterPro DOMAIN/s: GDP-fucose protein O-fucosyltransferase (InterPro:IPR019378); BEST Arabidopsis thaliana protein match is: O-fucosyltransferase family protein (TAIR:AT4G24530.1); Has 30201 Blast hits to 1732
AT5G41750	-1.83981	2.95861e-50	2.25801e-48	-0.0938345	0.403832	0.685416	1.72145	1.21899e-71	4.04406e-69	105.123	78.9555	27.2964	29.8561	93.2088	85.9602			protein_coding	Disease resistance protein (TIR-NBS-LRR class) family; FUNCTIONS IN: transmembrane receptor activity, nucleoside-triphosphatase activity, nucleotide binding, ATP binding; INVOLVED IN: signal transduction, defense response, apoptosis, innate immune respons
AT4G21760	1.65529	3.76214e-50	2.86173e-48	1.16523	1.80874e-17	2.44828e-15	-0.514176	2.76431e-05	0.000212066	38.0504	32.9296	131.443	127.332	93.5104	71.8783	BGLU47	beta-glucosidase 47	protein_coding	beta-glucosidase 47 (BGLU47); FUNCTIONS IN: cation binding, hydrolase activity, hydrolyzing O-glycosyl compounds, catalytic activity; INVOLVED IN: carbohydrate metabolic process; LOCATED IN: endomembrane system; EXPRESSED IN: 19 plant structures; EXPRESSE
AT2G22860	-2.85733	6.20519e-50	4.70444e-48	-0.849733	1.59318e-07	4.77072e-06	1.98342	2.68576e-29	1.43644e-27	122.863	172.799	21.3914	25.8665	77.9754	94.0995	PSK2	phytosulfokine 2 precursor	protein_coding	phytosulfokine 2 precursor (PSK2); FUNCTIONS IN: growth factor activity; INVOLVED IN: cell proliferation, cell differentiation, organ morphogenesis; LOCATED IN: extracellular matrix; EXPRESSED IN: 21 plant structures; EXPRESSED DURING: 11 growth stages; C
AT5G11650	-1.38376	6.40626e-50	4.84085e-48	-0.320221	0.000324248	0.00364516	1.03929	1.20627e-26	5.66995e-25	163.902	156.023	71.7407	69.4078	127.933	141.171			protein_coding	alpha/beta-Hydrolases superfamily protein; FUNCTIONS IN: hydrolase activity; LOCATED IN: chloroplast; EXPRESSED IN: 24 plant structures; EXPRESSED DURING: 15 growth stages; BEST Arabidopsis thaliana protein match is: alpha/beta-Hydrolases superfamily prot
AT3G53260	-1.74074	8.62788e-50	6.49816e-48	-1.15949	8.43786e-24	2.03657e-21	0.557124	7.41691e-08	8.39251e-07	286.37	352.716	105.623	116.341	136.183	163.262	PAL2	phenylalanine ammonia-lyase 2	protein_coding	phenylalanine ammonia-lyase 2 (PAL2); FUNCTIONS IN: phenylalanine ammonia-lyase activity; INVOLVED IN: response to oxidative stress, response to karrikin, phenylpropanoid biosynthetic process, response to wounding, defense response; LOCATED IN: cytoplasm;
AT1G22530	-1.51713	1.16526e-49	8.74744e-48	-0.687264	2.83932e-15	3.09131e-13	0.805825	9.40039e-15	2.17578e-13	125.059	119.598	46.3672	52.5808	77.1932	81.4665	PATL2	PATELLIN 2	protein_coding	PATELLIN 2 (PATL2); FUNCTIONS IN: transporter activity; INVOLVED IN: transport; LOCATED IN: plasma membrane, chloroplast; EXPRESSED IN: 25 plant structures; EXPRESSED DURING: 14 growth stages; CONTAINS InterPro DOMAIN/s: Cellular retinaldehyde-binding/tri
AT1G16370	-2.26205	1.21958e-49	9.12529e-48	-0.556477	9.5122e-07	2.34677e-05	1.68247	5.70368e-26	2.58541e-24	80.6217	82.8052	16.5194	22.8616	52.8313	63.3636	OCT6	organic cation/carnitine transporter 6	protein_coding	organic cation/carnitine transporter 6 (OCT6); FUNCTIONS IN: carbohydrate transmembrane transporter activity, sugar:hydrogen symporter activity; INVOLVED IN: transport, transmembrane transport; LOCATED IN: integral to membrane, membrane; EXPRESSED IN: 11
AT5G52760	-1.71926	2.14876e-49	1.60254e-47	0.0934863	0.339733	0.62727	1.78843	3.23676e-65	8.61543e-63	254.057	219.306	85.8488	79.63	262.283	263.923			protein_coding	Copper transport protein family; BEST Arabidopsis thaliana protein match is: Heavy metal transport/detoxification superfamily protein (TAIR:AT5G52750.1); Has 1807 Blast hits to 1807 proteins in 277 species: Archae - 0; Bacteria - 0; Metazoa - 736; Fungi
AT1G28480	-1.95817	2.43495e-49	1.81008e-47	0.116499	0.234615	0.511147	2.05067	2.06246e-59	4.58368e-57	175.462	179.927	58.8017	47.4257	194.072	208.649	GRX480		protein_coding	GRX480; FUNCTIONS IN: electron carrier activity, protein disulfide oxidoreductase activity; INVOLVED IN: salicylic acid mediated signaling pathway, jasmonic acid mediated signaling pathway, response to salicylic acid stimulus; LOCATED IN: cellular_compone
AT2G25735	-2.48792	2.64399e-49	1.95912e-47	-0.510766	9.72814e-05	0.00130444	1.95281	9.808e-28	4.81792e-26	52.0706	55.517	12.2775	10.0098	37.1164	41.875			protein_coding	unknown protein; Has 31 Blast hits to 31 proteins in 9 species: Archae - 0; Bacteria - 0; Metazoa - 0; Fungi - 0; Plants - 31; Viruses - 0; Other Eukaryotes - 0 (source: NCBI BLink).
AT5G47910	-1.39016	2.7023e-49	1.99587e-47	-0.30308	0.000189915	0.00229606	1.06269	2.77331e-34	1.87822e-32	646.499	573.354	287.422	251.806	500.762	531.326	RBOHD	respiratory burst oxidase homologue D	protein_coding	respiratory burst oxidase homologue D (RBOHD); FUNCTIONS IN: NAD(P)H oxidase activity; INVOLVED IN: oxygen and reactive oxygen species metabolic process, defense response to fungus, response to heat, defense response, negative regulation of programmed cel
AT2G29450	-1.96196	4.18396e-49	3.08025e-47	-1.0103	5.18351e-05	0.000763539	0.927186	1.84957e-23	7.35045e-22	533.013	720.882	188.671	185.303	305.873	345.954	GSTU5	glutathione S-transferase tau 5	protein_coding	glutathione S-transferase tau 5 (GSTU5); FUNCTIONS IN: glutathione transferase activity, glutathione binding; INVOLVED IN: response to oxidative stress, toxin catabolic process; LOCATED IN: plasma membrane, cytoplasm; EXPRESSED IN: 23 plant structures; E
AT1G45201	1.53218	4.54706e-49	3.33684e-47	0.973306	3.05024e-24	7.73486e-22	-0.58311	5.77282e-09	7.63848e-08	66.9488	66.6936	195.988	240.413	143.265	129.72	TLL1	triacylglycerol lipase-like 1	protein_coding	triacylglycerol lipase-like 1 (TLL1); FUNCTIONS IN: triglyceride lipase activity; INVOLVED IN: circadian rhythm, lipid metabolic process; LOCATED IN: vacuole, membrane; EXPRESSED IN: guard cell, leaf; CONTAINS InterPro DOMAIN/s: Lipase, class 3 (InterPro:
AT2G32210	-1.73212	5.26135e-49	3.84869e-47	-0.0274874	0.794905	0.921547	1.68061	1.44849e-47	1.81188e-45	226.238	244.223	79.7518	84.0128	226.229	256.199			protein_coding	unknown protein; BEST Arabidopsis thaliana protein match is: unknown protein (TAIR:AT2G32190.1); Has 214 Blast hits to 214 proteins in 21 species: Archae - 0; Bacteria - 0; Metazoa - 1; Fungi - 10; Plants - 203; Viruses - 0; Other Eukaryotes - 0 (source:
AT1G24020	1.35162	8.0648e-49	5.88063e-47	0.698004	5.69455e-12	3.96107e-10	-0.678093	2.8077e-13	5.73848e-12	132.463	137.36	396.265	399.471	241.896	214.403	MLP423	MLP-like protein 423	protein_coding	MLP-like protein 423 (MLP423); INVOLVED IN: response to biotic stimulus, defense response; LOCATED IN: membrane; EXPRESSED IN: 23 plant structures; EXPRESSED DURING: 15 growth stages; CONTAINS InterPro DOMAIN/s: Bet v I allergen (InterPro:IPR000916); BEST
AT1G16705	3.63334	1.11961e-48	8.13799e-47	0.211614	0.63937	0.846541	-3.4405	1.50068e-51	2.12049e-49	3.19343	2.35342	44.8241	39.5572	3.26342	3.52217			protein_coding	p300/CBP acetyltransferase-related protein-related; BEST Arabidopsis thaliana protein match is: histone acetyltransferase of the CBP family 12 (TAIR:AT1G16710.2); Has 37 Blast hits to 37 proteins in 7 species: Archae - 0; Bacteria - 0; Metazoa - 0; Fungi
AT3G25180	-2.28163	1.26857e-48	9.19152e-47	0.453939	7.80429e-05	0.00108723	2.71138	2.34264e-86	1.44933e-83	37.8705	41.4785	8.79506	9.82175	54.6794	58.374	CYP82G1	cytochrome P450, family 82, subfamily G, polypeptide 1	protein_coding	cytochrome P450, family 82, subfamily G, polypeptide 1 (CYP82G1); FUNCTIONS IN: electron carrier activity, monooxygenase activity, iron ion binding, oxygen binding, heme binding; INVOLVED IN: oxidation reduction; LOCATED IN: endomembrane system; EXPRESSED
AT3G02020	1.31726	1.32613e-48	9.57824e-47	0.665781	4.26499e-09	1.82565e-07	-0.676098	6.44428e-10	9.54179e-09	35.1126	33.3156	102.101	95.5522	63.083	50.2237	AK3	aspartate kinase 3	protein_coding	aspartate kinase 3 (AK3); CONTAINS InterPro DOMAIN/s: Aspartate kinase, conserved site (InterPro:IPR018042), Aspartate/glutamate/uridylate kinase (InterPro:IPR001048), Amino acid-binding ACT (InterPro:IPR002912), Aspartate kinase domain (InterPro:IPR00134
AT4G17230	-1.31746	1.51977e-48	1.09424e-46	0.00882519	0.91473	0.970779	1.30194	7.14787e-56	1.28836e-53	252.355	226.483	114.044	108.273	252.819	250.238	SCL13	SCARECROW-like 13	protein_coding	SCARECROW-like 13 (SCL13); CONTAINS InterPro DOMAIN/s: Transcription factor GRAS (InterPro:IPR005202); BEST Arabidopsis thaliana protein match is: scarecrow-like 5 (TAIR:AT1G50600.1); Has 2512 Blast hits to 2467 proteins in 302 species: Archae - 0; Bacter
AT3G49160	-2.48155	1.63243e-48	1.17167e-46	-0.109672	0.384624	0.669056	2.34766	6.59892e-42	6.48308e-40	29.3067	30.765	6.50706	4.93537	26.7586	32.5137			protein_coding	pyruvate kinase family protein; FUNCTIONS IN: pyruvate kinase activity, magnesium ion binding, potassium ion binding, catalytic activity; INVOLVED IN: glycolysis; LOCATED IN: cellular_component unknown; EXPRESSED IN: 24 plant structures; EXPRESSED DURING:
AT3G07195	-2.47931	2.1621e-48	1.54698e-46	0.136239	0.251987	0.533519	2.59177	1.24718e-55	2.21312e-53	78.6905	81.5807	19.4999	13.9741	84.6068	99.9008			protein_coding	RPM1-interacting protein 4 (RIN4) family protein; CONTAINS InterPro DOMAIN/s: RPM1-interacting protein 4, defence response (InterPro:IPR008700); BEST Arabidopsis thaliana protein match is: defense protein-related (TAIR:AT5G48657.2); Has 4930 Blast hits to
AT1G77060	-1.52494	2.54964e-48	1.81858e-46	-0.124244	0.173819	0.426834	1.37643	3.77036e-40	3.43854e-38	148.953	147.729	61.5841	57.9619	139.125	145.278			protein_coding	Phosphoenolpyruvate carboxylase family protein; FUNCTIONS IN: catalytic activity; INVOLVED IN: metabolic process; LOCATED IN: chloroplast, chloroplast stroma; EXPRESSED IN: 22 plant structures; EXPRESSED DURING: 13 growth stages; CONTAINS InterPro DOMAIN/
AT1G29690	-1.36092	2.96335e-48	2.10711e-46	-0.0389002	0.648468	0.852412	1.29779	1.04227e-45	1.22982e-43	130.034	130.533	59.1242	58.4845	129.734	135.301	CAD1	constitutively activated cell death 1	protein_coding	constitutively activated cell death 1 (CAD1); CONTAINS InterPro DOMAIN/s: Membrane attack complex component/perforin (MACPF) domain (InterPro:IPR020864); BEST Arabidopsis thaliana protein match is: MAC/Perforin domain-containing protein (TAIR:AT4G24290.2)
AT1G07870	-1.44352	3.76504e-48	2.66886e-46	-0.266774	0.00308062	0.0225316	1.1525	1.32168e-30	7.65937e-29	123.182	116.174	52.1086	50.977	101.44	107.168			protein_coding	Protein kinase superfamily protein; FUNCTIONS IN: protein serine/threonine kinase activity, protein kinase activity, kinase activity, ATP binding; INVOLVED IN: response to salt stress, N-terminal protein myristoylation; LOCATED IN: plasma membrane; EXPRES
AT5G07690	1.85706	6.36715e-48	4.49946e-46	0.818598	5.43103e-07	1.41482e-05	-1.0647	0.000210119	0.00135032	29.3997	33.988	143.344	123.601	69.1866	47.6755	MYB29	myb domain protein 29	protein_coding	myb domain protein 29 (MYB29); CONTAINS InterPro DOMAIN/s: SANT, DNA-binding (InterPro:IPR001005), Homeodomain-like (InterPro:IPR009057), Myb, DNA-binding (InterPro:IPR014778), HTH transcriptional regulator, Myb-type, DNA-binding (InterPro:IPR017930), Hom
AT1G53210	-1.2943	8.43473e-48	5.9422e-46	-0.22681	0.00591221	0.0371516	1.04347	3.34643e-30	1.88214e-28	504.803	494.465	222.661	249.488	421.113	471.035			protein_coding	sodium/calcium exchanger family protein / calcium-binding EF hand family protein; FUNCTIONS IN: calcium ion binding; INVOLVED IN: transmembrane transport; LOCATED IN: vacuolar membrane, plasma membrane, vacuole, membrane, plant-type vacuole; EXPRESSED IN:
AT1G61610	-1.62474	1.00752e-47	7.07614e-46	0.107888	0.228386	0.503143	1.70841	1.32736e-58	2.86646e-56	65.0099	65.1411	22.8481	25.9092	73.0146	73.3183			protein_coding	S-locus lectin protein kinase family protein; FUNCTIONS IN: in 6 functions; INVOLVED IN: protein amino acid phosphorylation, recognition of pollen; LOCATED IN: endomembrane system; EXPRESSED IN: 7 plant structures; EXPRESSED DURING: 6 growth stages; CONTA
AT1G76970	-1.77135	1.05007e-47	7.35241e-46	-0.264253	0.0204443	0.0980281	1.48267	4.18073e-28	2.10332e-26	70.8877	73.7603	29.5255	22.9872	56.3756	64.3951			protein_coding	Target of Myb protein 1; FUNCTIONS IN: protein transporter activity; INVOLVED IN: intracellular protein transport, intra-Golgi vesicle-mediated transport; LOCATED IN: Golgi stack, intracellular; EXPRESSED IN: 21 plant structures; EXPRESSED DURING: 13 grow
AT4G18280	-1.66432	1.13035e-47	7.8904e-46	-0.184092	0.0624137	0.219241	1.45612	1.95385e-41	1.88715e-39	195.562	212.862	78.4703	71.127	182.268	193.685			protein_coding	glycine-rich cell wall protein-related; Has 30201 Blast hits to 17322 proteins in 780 species: Archae - 12; Bacteria - 1396; Metazoa - 17338; Fungi - 3422; Plants - 5037; Viruses - 0; Other Eukaryotes - 2996 (source: NCBI BLink).
AT1G33590	-1.46959	1.32894e-47	9.24846e-46	-0.587808	9.84845e-12	6.55462e-10	0.857871	6.24484e-17	1.69977e-15	397.081	399.371	152.708	180.388	260.362	293.378			protein_coding	Leucine-rich repeat (LRR) family protein; INVOLVED IN: signal transduction, response to karrikin, defense response; LOCATED IN: cell wall, chloroplast, plant-type cell wall; EXPRESSED IN: 22 plant structures; EXPRESSED DURING: 14 growth stages; CONTAINS I
AT2G22760	-2.22923	3.39504e-47	2.35554e-45	-0.37682	0.00293276	0.0217358	1.82824	2.4783e-39	2.13274e-37	69.116	83.2489	17.9735	20.0034	60.4532	64.4746			protein_coding	basic helix-loop-helix (bHLH) DNA-binding superfamily protein; FUNCTIONS IN: DNA binding, sequence-specific DNA binding transcription factor activity; INVOLVED IN: regulation of transcription; LOCATED IN: nucleus; EXPRESSED IN: root, cultured cell; CONTAI
AT1G16130	-4.06639	4.106e-47	2.84021e-45	-0.81069	2.07603e-06	4.67819e-05	3.23665	4.14273e-24	1.7056e-22	12.0509	11.7194	0.55232	1.04788	6.63967	7.51391	WAKL2	wall associated kinase-like 2	protein_coding	wall associated kinase-like 2 (WAKL2); FUNCTIONS IN: kinase activity; INVOLVED IN: protein amino acid phosphorylation; LOCATED IN: integral to membrane; EXPRESSED IN: stem, cotyledon, leaf whorl, leaf; EXPRESSED DURING: LP.06 six leaves visible, LP.04 fou
AT2G02860	-1.52107	5.63087e-47	3.88326e-45	-0.0780317	0.414002	0.693627	1.41881	2.13243e-39	1.84202e-37	78.0599	76.8733	32.2635	30.318	73.0211	80.2909	SUT2	sucrose transporter 2	protein_coding	sucrose transporter 2 (SUT2); CONTAINS InterPro DOMAIN/s: Sucrose/H+ symporter, plant (InterPro:IPR005989), Major facilitator superfamily MFS-1 (InterPro:IPR011701), Major facilitator superfamily, general substrate transporter (InterPro:IPR016196); BEST A
AT2G05810	-1.42571	5.7365e-47	3.94423e-45	0.0474135	0.588299	0.815862	1.44877	5.09647e-57	9.72194e-55	141.395	127.172	56.3448	59.5074	146.007	144.715			protein_coding	ARM repeat superfamily protein; FUNCTIONS IN: binding; LOCATED IN: cellular_component unknown; EXPRESSED IN: 21 plant structures; EXPRESSED DURING: 13 growth stages; CONTAINS InterPro DOMAIN/s: Armadillo-like helical (InterPro:IPR011989), Armadillo (Inter
AT3G52400	-1.21004	7.68384e-47	5.26734e-45	-0.104763	0.188683	0.449919	1.08096	1.14352e-38	9.41598e-37	373.361	359.131	182.252	184.673	360.833	350.482	SYP122	syntaxin of plants 122	protein_coding	syntaxin of plants 122 (SYP122); FUNCTIONS IN: SNAP receptor activity; INVOLVED IN: in 9 processes; LOCATED IN: plasma membrane; EXPRESSED IN: 22 plant structures; EXPRESSED DURING: 10 growth stages; CONTAINS InterPro DOMAIN/s: Target SNARE coiled-coil do
AT2G41430	-1.52108	7.75492e-47	5.3002e-45	-0.44313	4.36893e-06	8.94471e-05	1.05383	5.51491e-33	3.45868e-31	2476.31	2915.06	1006.63	1143.37	1943.24	2140.88	ERD15	EARLY RESPONSIVE TO DEHYDRATION 15	protein_coding	EARLY RESPONSIVE TO DEHYDRATION 15 (ERD15); BEST Arabidopsis thaliana protein match is: unknown protein (TAIR:AT4G14270.2); Has 169 Blast hits to 169 proteins in 23 species: Archae - 0; Bacteria - 0; Metazoa - 0; Fungi - 0; Plants - 169; Viruses - 0; Othe
AT3G09940	-2.4986	7.86936e-47	5.3624e-45	-0.539239	0.0838232	0.267564	1.93395	2.53429e-42	2.52228e-40	80.6494	116.001	18.9814	21.4268	63.8906	78.1701	MDHAR	monodehydroascorbate reductase	protein_coding	monodehydroascorbate reductase (MDHAR); FUNCTIONS IN: monodehydroascorbate reductase (NADH) activity; INVOLVED IN: response to jasmonic acid stimulus, regulation of symbiosis, encompassing mutualism through parasitism, response to water deprivation, respo
AT4G27520	-1.15481	1.03746e-46	7.04201e-45	-0.127073	0.108997	0.318023	1.00343	1.69153e-35	1.21764e-33	1373.89	1405.76	746.597	701.221	1272.54	1387.4	ENODL2	early nodulin-like protein 2	protein_coding	early nodulin-like protein 2 (ENODL2); FUNCTIONS IN: electron carrier activity, copper ion binding; LOCATED IN: in 6 components; EXPRESSED IN: 24 plant structures; EXPRESSED DURING: 13 growth stages; CONTAINS InterPro DOMAIN/s: Plastocyanin-like (InterPro
AT2G31010	-2.12039	1.03957e-46	7.04201e-45	-0.224239	0.427273	0.70345	1.87161	5.87189e-35	4.12311e-33	42.6703	53.0041	11.7883	13.7136	36.135	49.6588			protein_coding	Protein kinase superfamily protein; FUNCTIONS IN: protein serine/threonine kinase activity, protein kinase activity, kinase activity, ATP binding; INVOLVED IN: protein amino acid phosphorylation; LOCATED IN: cellular_component unknown; EXPRESSED IN: 19 pl
AT4G01360	-1.65062	1.09768e-46	7.41373e-45	0.0813013	0.363177	0.649253	1.70732	5.09049e-57	9.72194e-55	320.393	283.059	122.973	99.7961	345.413	320.754	BPS3	BYPASS 3	protein_coding	unknown protein; BEST Arabidopsis thaliana protein match is: Protein of unknown function (DUF793) (TAIR:AT1G01550.2); Has 99 Blast hits to 99 proteins in 25 species: Archae - 0; Bacteria - 10; Metazoa - 0; Fungi - 0; Plants - 89; Viruses - 0; Other Eukary
AT3G29590	3.08369	1.3507e-46	9.09575e-45	1.59444	9.85897e-09	3.9501e-07	-1.51191	1.13942e-16	3.04346e-15	2.80504	2.46203	27.3762	24.6743	9.13711	7.53814	AT5MAT		protein_coding	AT5MAT; CONTAINS InterPro DOMAIN/s: Transferase (InterPro:IPR003480); BEST Arabidopsis thaliana protein match is: HXXXD-type acyl-transferase family protein (TAIR:AT5G39050.1); Has 2262 Blast hits to 2246 proteins in 131 species: Archae - 0; Bacteria - 0;
AT5G20700	1.48001	1.4184e-46	9.52368e-45	0.772172	0.00331354	0.0237496	-0.732642	0.00835628	0.0346038	146.363	130.363	482.862	411.584	289.344	203.666			protein_coding	Protein of unknown function (DUF581); CONTAINS InterPro DOMAIN/s: Protein of unknown function DUF581 (InterPro:IPR007650); BEST Arabidopsis thaliana protein match is: Protein of unknown function (DUF581) (TAIR:AT1G74940.1); Has 476 Blast hits to 476 prote
AT4G37640	-1.27008	2.19237e-46	1.46773e-44	-0.438535	6.62221e-07	1.68568e-05	0.807483	1.02635e-17	2.94414e-16	129.756	130.347	60.7129	64.2909	94.5547	106.018	ACA2	calcium ATPase 2	protein_coding	calcium ATPase 2 (ACA2); FUNCTIONS IN: calcium-transporting ATPase activity, calmodulin binding, calcium ion transmembrane transporter activity; INVOLVED IN: transport; LOCATED IN: endoplasmic reticulum, plasma membrane, endoplasmic reticulum membrane; EX
AT5G64850	-1.43511	2.89223e-46	1.93062e-44	-0.0561594	0.522874	0.775447	1.35467	1.19124e-43	1.29235e-41	254.142	255.501	112.75	105.867	254.675	257.489			protein_coding	FUNCTIONS IN: molecular_function unknown; INVOLVED IN: biological_process unknown; LOCATED IN: plasma membrane; EXPRESSED IN: 22 plant structures; EXPRESSED DURING: 13 growth stages; CONTAINS InterPro DOMAIN/s: RPM1-interacting protein 4, defence response
AT2G01180	-1.49679	3.59306e-46	2.39147e-44	-0.336205	0.000293837	0.00333509	1.13623	6.36449e-26	2.87924e-24	151.099	145.347	63.8487	56.8808	117.903	124.098	PAP1	phosphatidic acid phosphatase 1	protein_coding	phosphatidic acid phosphatase 1 (PAP1); FUNCTIONS IN: phosphatidate phosphatase activity; INVOLVED IN: phospholipid metabolic process, response to stress; LOCATED IN: plasma membrane, integral to plasma membrane; EXPRESSED IN: 15 plant structures; EXPRESS
AT5G49280	-1.19375	3.92835e-46	2.60706e-44	-0.055084	0.480498	0.744942	1.1144	7.27167e-43	7.46439e-41	431.3	410.252	210.54	215.726	420.019	425.884			protein_coding	hydroxyproline-rich glycoprotein family protein; Has 30201 Blast hits to 17322 proteins in 780 species: Archae - 12; Bacteria - 1396; Metazoa - 17338; Fungi - 3422; Plants - 5037; Viruses - 0; Other Eukaryotes - 2996 (source: NCBI BLink).
AT3G62010	-1.78373	4.4344e-46	2.93439e-44	-0.294169	0.00707638	0.0427874	1.46588	4.86812e-31	2.84276e-29	128.693	141.88	39.6927	51.3448	102.69	128.785			protein_coding	unknown protein; LOCATED IN: cellular_component unknown; EXPRESSED IN: 23 plant structures; EXPRESSED DURING: 15 growth stages; Has 553 Blast hits to 216 proteins in 93 species: Archae - 0; Bacteria - 124; Metazoa - 193; Fungi - 58; Plants - 108; Viruses
AT4G25030	-1.29392	6.65787e-46	4.39304e-44	-0.63285	3.23769e-13	2.74833e-11	0.636802	4.56694e-14	1.00328e-12	395.428	426.516	196.771	192.314	269.615	284.565			protein_coding	unknown protein; BEST Arabidopsis thaliana protein match is: unknown protein (TAIR:AT5G45410.3); Has 125 Blast hits to 125 proteins in 36 species: Archae - 2; Bacteria - 31; Metazoa - 0; Fungi - 4; Plants - 88; Viruses - 0; Other Eukaryotes - 0 (source: N
AT4G23060	-1.62	1.25171e-45	8.23539e-44	-0.0677628	0.459541	0.729765	1.52795	2.61229e-42	2.58865e-40	93.3082	92.3679	37.7817	32.3	89.6794	95.4358	IQD22	IQ-domain 22	protein_coding	IQ-domain 22 (IQD22); CONTAINS InterPro DOMAIN/s: IQ calmodulin-binding region (InterPro:IPR000048); BEST Arabidopsis thaliana protein match is: IQ-domain 26 (TAIR:AT3G16490.1); Has 890 Blast hits to 763 proteins in 40 species: Archae - 0; Bacteria - 0; M
AT2G47730	-1.17537	1.28291e-45	8.40945e-44	-0.500488	2.62049e-09	1.16918e-07	0.650614	5.51924e-15	1.29847e-13	722.722	755.957	386.056	373.011	519.459	573.18	GSTF8	glutathione S-transferase phi 8	protein_coding	glutathione S-transferase phi 8 (GSTF8); FUNCTIONS IN: glutathione transferase activity, glutathione binding; INVOLVED IN: in 8 processes; LOCATED IN: in 7 components; EXPRESSED IN: 25 plant structures; EXPRESSED DURING: 16 growth stages; CONTAINS InterPr
AT3G21320	-4.40496	1.28551e-45	8.40945e-44	-0.375544	0.0774403	0.253698	4.00499	3.0723e-30	1.73222e-28	9.94351	9.24726	0.568706	0.472522	6.06568	9.39347			protein_coding	BEST Arabidopsis thaliana protein match is: hydroxyproline-rich glycoprotein family protein (TAIR:AT2G25930.1); Has 63 Blast hits to 58 proteins in 21 species: Archae - 0; Bacteria - 0; Metazoa - 3; Fungi - 0; Plants - 58; Viruses - 0; Other Eukaryotes -
AT5G13190	-1.39786	1.37037e-45	8.93906e-44	-0.0191129	0.828601	0.93697	1.35436	4.07489e-48	5.18213e-46	247.509	262.05	117.252	106.34	270.498	254.98	GILP	GSH-induced LITAF domain protein	protein_coding	CONTAINS InterPro DOMAIN/s: LPS-induced tumor necrosis factor alpha factor (InterPro:IPR006629); Has 30201 Blast hits to 17322 proteins in 780 species: Archae - 12; Bacteria - 1396; Metazoa - 17338; Fungi - 3422; Plants - 5037; Viruses - 0; Other Eukaryot
AT4G30430	-2.20912	1.62211e-45	1.05511e-43	0.0166535	0.887785	0.960676	2.20148	3.46156e-53	5.39038e-51	80.8603	68.1794	20.2083	17.1501	78.0238	79.1457	TET9	tetraspanin9	protein_coding	tetraspanin9 (TET9); FUNCTIONS IN: molecular_function unknown; INVOLVED IN: aging; LOCATED IN: plasma membrane; EXPRESSED IN: 10 plant structures; EXPRESSED DURING: 4 anthesis, LP.10 ten leaves visible, C globular stage, petal differentiation and expansio
AT5G54940	-1.32295	1.82265e-45	1.18219e-43	-0.322692	0.000156615	0.00195724	0.975919	2.5268e-33	1.60225e-31	984.481	1085.66	490.095	458.709	859.895	857.488			protein_coding	Translation initiation factor SUI1 family protein; FUNCTIONS IN: translation initiation factor activity; INVOLVED IN: translational initiation, translation; LOCATED IN: cellular_component unknown; EXPRESSED IN: 24 plant structures; EXPRESSED DURING: 15 gr
AT5G56160	-2.20138	1.95101e-45	1.26187e-43	0.102302	0.357884	0.644233	2.27964	7.65466e-52	1.10203e-49	39.0055	38.1426	10.9811	8.55003	41.556	45.6748			protein_coding	Sec14p-like phosphatidylinositol transfer family protein; CONTAINS InterPro DOMAIN/s: Cellular retinaldehyde-binding/triple function, C-terminal (InterPro:IPR001251), Cellular retinaldehyde-binding/triple function, N-terminal (InterPro:IPR008273), Phospha
AT1G03370	-1.43978	2.53732e-45	1.63647e-43	-0.24481	0.0210664	0.100267	1.17098	3.03983e-24	1.26518e-22	52.3473	53.5827	22.5023	23.3014	43.0044	51.1049			protein_coding	C2 calcium/lipid-binding and GRAM domain containing protein; CONTAINS InterPro DOMAIN/s: C2 membrane targeting protein (InterPro:IPR018029), C2 calcium/lipid-binding domain, CaLB (InterPro:IPR008973), GRAM (InterPro:IPR004182), C2 region (InterPro:IPR0204
AT5G64300	-1.32213	2.61815e-45	1.68385e-43	-0.579572	2.2283e-10	1.20322e-08	0.718536	9.73053e-13	1.89085e-11	132.265	127.642	58.4884	61.9167	85.8778	95.8229	GCH	GTP cyclohydrolase II	protein_coding	GTP cyclohydrolase II (GCH); FUNCTIONS IN: 3,4-dihydroxy-2-butanone-4-phosphate synthase activity, GTP cyclohydrolase II activity; INVOLVED IN: riboflavin biosynthetic process; LOCATED IN: chloroplast, membrane; EXPRESSED IN: 22 plant structures; EXPRESSE
AT1G25682	-1.49813	3.21215e-45	2.06009e-43	-0.280163	0.00371867	0.0258937	1.19377	1.10878e-27	5.42329e-26	126.977	124.187	52.6918	50.7434	102.851	113.596			protein_coding	Family of unknown function (DUF572) ; FUNCTIONS IN: molecular_function unknown; INVOLVED IN: biological_process unknown; LOCATED IN: cellular_component unknown; EXPRESSED IN: cotyledon; CONTAINS InterPro DOMAIN/s: Protein of unknown function DUF572 (Inter
AT5G13205	-2.92064	3.28296e-45	2.09963e-43	-0.491396	0.00101313	0.00922542	2.40561	3.45081e-27	1.65951e-25	9.91332	9.60203	1.38827	1.56558	7.13834	7.35854			transposable_element_gene	copia-like retrotransposon family, has a 8.1e-252 P-value blast match to gb|AAO73529.1| gag-pol polyprotein (Glycine max) (SIRE1) (Ty1_Copia-family)
AT3G03780	1.39135	3.59699e-45	2.29406e-43	1.23099	2.51178e-39	1.79709e-36	-0.184632	0.0567339	0.162724	95.1083	100.459	277.723	314.339	252.94	223.545	MS2	methionine synthase 2	protein_coding	methionine synthase 2 (MS2); FUNCTIONS IN: 5-methyltetrahydropteroyltriglutamate-homocysteine S-methyltransferase activity, methionine synthase activity; INVOLVED IN: response to cadmium ion, response to salt stress, methionine biosynthetic process; LOCAT
AT1G68690	-1.83366	3.64501e-45	2.31823e-43	-0.145752	0.212881	0.483301	1.66358	7.87226e-36	5.83184e-34	49.1802	42.4811	15.4045	13.1434	37.1453	46.3721	PERK9	proline-rich extensin-like receptor kinase 9	protein_coding	Protein kinase superfamily protein; FUNCTIONS IN: protein serine/threonine kinase activity, protein kinase activity, ATP binding; INVOLVED IN: protein amino acid phosphorylation; LOCATED IN: chloroplast; EXPRESSED IN: 13 plant structures; EXPRESSED DURING
AT1G61560	-3.18796	3.69356e-45	2.3426e-43	-0.500022	0.00690437	0.0420283	2.66533	3.29037e-29	1.75162e-27	16.9744	21.8047	2.13455	2.74172	12.0943	16.3999	MLO6	MILDEW RESISTANCE LOCUS O 6	protein_coding	MILDEW RESISTANCE LOCUS O 6 (MLO6); FUNCTIONS IN: calmodulin binding; INVOLVED IN: defense response to fungus, incompatible interaction, cell death, defense response; LOCATED IN: plasma membrane; EXPRESSED IN: 26 plant structures; EXPRESSED DURING: 8 grow
AT5G48380	-1.25048	3.92927e-45	2.48521e-43	-0.172681	0.0479987	0.182702	1.05371	1.06545e-29	5.83476e-28	148.632	142.572	69.3673	72.4557	127.771	142.119	BIR1	BAK1-interacting receptor-like kinase 1	protein_coding	BAK1-interacting receptor-like kinase 1 (BIR1); FUNCTIONS IN: protein kinase activity; INVOLVED IN: negative regulation of defense response; LOCATED IN: plasma membrane; EXPRESSED IN: 23 plant structures; EXPRESSED DURING: 13 growth stages; CONTAINS Inter
AT1G76700	-1.86709	4.03607e-45	2.54572e-43	-0.395424	0.00312441	0.0227771	1.447	3.43517e-20	1.15131e-18	72.6733	76.2761	25.6765	21.7624	50.6267	67.8629			protein_coding	DNAJ heat shock N-terminal domain-containing protein; FUNCTIONS IN: unfolded protein binding, heat shock protein binding; INVOLVED IN: protein folding; LOCATED IN: cellular_component unknown; EXPRESSED IN: 24 plant structures; EXPRESSED DURING: 13 growth
AT5G66210	-1.63968	4.59646e-45	2.89122e-43	-0.117842	0.127511	0.351609	1.49727	7.70829e-43	7.87725e-41	599.524	554.864	237.865	182.36	545.521	571.733	CPK28	calcium-dependent protein kinase 28	protein_coding	calcium-dependent protein kinase 28 (CPK28); FUNCTIONS IN: protein serine/threonine kinase activity, calmodulin-dependent protein kinase activity, protein kinase activity, calcium ion binding, ATP binding; INVOLVED IN: protein amino acid phosphorylation;
AT2G22010	-1.36173	5.84796e-45	3.66835e-43	-0.315602	0.00102385	0.00929774	1.0221	2.4833e-22	9.27329e-21	52.5328	52.4719	23.1074	23.7633	41.2039	46.7584	RKP	related to KPC1	protein_coding	related to KPC1 (RKP); FUNCTIONS IN: zinc ion binding; INVOLVED IN: regulation of cell cycle, response to virus, proteolysis involved in cellular protein catabolic process; EXPRESSED IN: 25 plant structures; EXPRESSED DURING: 15 growth stages; CONTAINS In
AT4G08500	-1.41976	6.3255e-45	3.95707e-43	-0.15324	0.116304	0.33204	1.24224	1.44649e-30	8.36151e-29	93.6009	88.4469	40.9588	37.9175	79.5531	91.4694	MEKK1	MAPK/ERK kinase kinase 1	protein_coding	MAPK/ERK kinase kinase 1 (MEKK1); FUNCTIONS IN: protein binding, kinase binding, DNA binding, MAP kinase kinase kinase activity, kinase activity; INVOLVED IN: in 6 processes; LOCATED IN: nucleus; EXPRESSED IN: 24 plant structures; EXPRESSED DURING: 13 gro
AT5G04020	-1.92335	6.58872e-45	4.1105e-43	-0.494691	4.54684e-05	0.00068281	1.40528	5.75468e-22	2.10096e-20	26.7304	29.1678	7.70324	9.36692	18.6137	22.9251			protein_coding	calmodulin binding; FUNCTIONS IN: calmodulin binding; INVOLVED IN: biological_process unknown; LOCATED IN: plasma membrane; EXPRESSED IN: 22 plant structures; EXPRESSED DURING: 13 growth stages; CONTAINS InterPro DOMAIN/s: Calmodulin-binding protein, plan
AT3G58790	-1.50289	8.28572e-45	5.15516e-43	-0.339117	0.000438454	0.00465477	1.13969	2.2381e-28	1.14358e-26	116.427	125.983	47.4869	52.0025	95.4027	105.059	GAUT15	galacturonosyltransferase 15	protein_coding	galacturonosyltransferase 15 (GAUT15); CONTAINS InterPro DOMAIN/s: Glycosyl transferase, family 8 (InterPro:IPR002495); BEST Arabidopsis thaliana protein match is: galacturonosyltransferase 14 (TAIR:AT5G15470.1); Has 1513 Blast hits to 1502 proteins in 29
AT5G23510	-2.96442	8.90239e-45	5.52382e-43	-0.675508	3.41966e-05	0.000532293	2.26581	2.8115e-23	1.10014e-21	31.3426	36.2444	4.84537	5.27416	20.7693	23.8424			protein_coding	unknown protein; BEST Arabidopsis thaliana protein match is: unknown protein (TAIR:AT5G23490.1); Has 35333 Blast hits to 34131 proteins in 2444 species: Archae - 798; Bacteria - 22429; Metazoa - 974; Fungi - 991; Plants - 531; Viruses - 0; Other Eukaryote
AT1G76070	-3.24108	9.5127e-45	5.88656e-43	-1.22683	6.54732e-09	2.72687e-07	1.99258	3.05877e-12	5.70182e-11	31.4685	41.7369	4.09043	4.80346	12.842	20.0047			protein_coding	unknown protein; FUNCTIONS IN: molecular_function unknown; INVOLVED IN: biological_process unknown; LOCATED IN: plasma membrane; EXPRESSED IN: 8 plant structures; EXPRESSED DURING: LP.04 four leaves visible, 4 anthesis, petal differentiation and expansion
AT1G03610	-1.39983	1.16814e-44	7.20908e-43	-0.917696	1.11559e-21	2.12845e-19	0.457995	2.89291e-05	0.000221107	112.614	108.191	48.2783	48.7576	58.6867	63.2706			protein_coding	Protein of unknown function (DUF789); CONTAINS InterPro DOMAIN/s: Protein of unknown function DUF789 (InterPro:IPR008507); BEST Arabidopsis thaliana protein match is: Protein of unknown function (DUF789) (TAIR:AT4G03420.1); Has 266 Blast hits to 262 prote
AT1G14780	-3.20743	1.39923e-44	8.61204e-43	-0.938228	1.01953e-06	2.48774e-05	2.24665	1.35553e-20	4.63124e-19	20.9314	29.6327	2.64583	3.63766	11.5275	16.1606			protein_coding	MAC/Perforin domain-containing protein; CONTAINS InterPro DOMAIN/s: Membrane attack complex component/perforin (MACPF) domain (InterPro:IPR020864); BEST Arabidopsis thaliana protein match is: MAC/Perforin domain-containing protein (TAIR:AT4G24290.2); Has
AT1G78850	-1.55289	1.41854e-44	8.70749e-43	-0.911665	5.09562e-31	1.92605e-28	0.617285	5.9803e-09	7.89931e-08	972.623	915.777	329.695	415.768	504.153	544.227			protein_coding	D-mannose binding lectin protein with Apple-like carbohydrate-binding domain; FUNCTIONS IN: sugar binding; LOCATED IN: apoplast, cell wall, plasma membrane, plant-type cell wall; EXPRESSED IN: phloem, stem, guard cell, cultured cell, callus; CONTAINS Inte
AT3G46110	-2.68741	1.44416e-44	8.84104e-43	-0.835601	5.42591e-07	1.41482e-05	1.82842	9.01135e-19	2.72856e-17	33.0766	41.8346	6.56041	6.75619	19.5872	24.3256			protein_coding	LOCATED IN: plasma membrane; EXPRESSED IN: 19 plant structures; EXPRESSED DURING: 10 growth stages; CONTAINS InterPro DOMAIN/s: Protein of unknown function DUF966 (InterPro:IPR010369), Uncharacterised conserved protein UCP031043 (InterPro:IPR021182); BEST
AT4G04610	1.72081	1.49546e-44	9.13071e-43	-0.799957	0.0124275	0.0665135	-2.54689	2.85515e-17	7.97038e-16	45.2098	53.8412	203.224	176.326	35.5666	23.8913	APR1	APS reductase 1	protein_coding	APS reductase 1 (APR1); FUNCTIONS IN: adenylyl-sulfate reductase activity; INVOLVED IN: response to oxidative stress, sulfate reduction, sulfate assimilation; LOCATED IN: chloroplast, chloroplast stroma, plastid; EXPRESSED IN: 25 plant structures; EXPRESS
AT1G14540	-3.48517	1.51394e-44	9.21891e-43	-0.780756	2.72631e-05	0.000436232	2.67964	4.09856e-21	1.44117e-19	24.8209	28.775	3.08591	2.42625	14.2834	18.4032	PER4	peroxidase 4	protein_coding	Peroxidase superfamily protein; FUNCTIONS IN: peroxidase activity, heme binding; INVOLVED IN: response to oxidative stress, oxidation reduction; LOCATED IN: endomembrane system; EXPRESSED IN: leaf apex, sepal, root, stamen; EXPRESSED DURING: 4 anthesis; C
AT2G27310	-1.53026	2.15841e-44	1.31085e-42	-0.190332	0.0505691	0.189497	1.31519	6.31205e-32	3.77256e-30	187.001	170.535	77.3187	66.1956	173.748	153.201			protein_coding	F-box family protein; BEST Arabidopsis thaliana protein match is: F-box family protein (TAIR:AT2G36090.1); Has 105 Blast hits to 105 proteins in 13 species: Archae - 0; Bacteria - 0; Metazoa - 0; Fungi - 0; Plants - 105; Viruses - 0; Other Eukaryotes - 0
AT5G04950	1.52401	2.58749e-44	1.56728e-42	1.01227	2.76954e-15	3.03181e-13	-0.5361	3.75609e-06	3.33129e-05	39.3522	38.1867	127.615	130.823	89.6311	73.6087	NAS1	nicotianamine synthase 1	protein_coding	nicotianamine synthase 1 (NAS1); CONTAINS InterPro DOMAIN/s: Nicotianamine synthase (InterPro:IPR004298); BEST Arabidopsis thaliana protein match is: nicotianamine synthase 2 (TAIR:AT5G56080.1); Has 1807 Blast hits to 1807 proteins in 277 species: Archae
AT4G34710	-1.24832	2.82394e-44	1.70599e-42	-0.458128	7.5943e-07	1.90647e-05	0.765939	4.34311e-19	1.34713e-17	1055.83	1169.03	554.911	531.327	789.526	904.424	ADC2	arginine decarboxylase 2	protein_coding	arginine decarboxylase 2 (ADC2); CONTAINS InterPro DOMAIN/s: Orn/DAP/Arg decarboxylase 2, C-terminal (InterPro:IPR022643), Orn/DAP/Arg decarboxylase 2, conserved site (InterPro:IPR022657), Orn/DAP/Arg decarboxylase 2, pyridoxal-phosphate binding site (Int
AT1G61340	-1.32126	3.00888e-44	1.81293e-42	-0.167868	0.0496934	0.187161	1.12898	2.17156e-35	1.55341e-33	417.254	379.909	192.007	177.515	377.174	364.273	FBS1	F-box stress induced 1	protein_coding	F-box family protein; CONTAINS InterPro DOMAIN/s: F-box domain, cyclin-like (InterPro:IPR001810); BEST Arabidopsis thaliana protein match is: F-box family protein (TAIR:AT4G05010.1); Has 91 Blast hits to 91 proteins in 14 species: Archae - 0; Bacteria - 0
AT4G24110	-1.95487	3.05711e-44	1.83715e-42	-0.642332	3.1197e-09	1.37055e-07	1.28843	9.4504e-21	3.25797e-19	147.755	163.904	52.1444	41.258	100.913	107.938			protein_coding	unknown protein; Has 76 Blast hits to 76 proteins in 13 species: Archae - 0; Bacteria - 0; Metazoa - 1; Fungi - 0; Plants - 75; Viruses - 0; Other Eukaryotes - 0 (source: NCBI BLink).
AT3G19130	-1.28131	3.431e-44	2.05645e-42	-0.343859	8.82369e-05	0.00120412	0.913183	3.02023e-23	1.17578e-21	226.447	235.069	113.054	107.218	182.169	197.959	RBP47B	RNA-binding protein 47B	protein_coding	RNA-binding protein 47B (RBP47B); FUNCTIONS IN: RNA binding; EXPRESSED IN: 23 plant structures; EXPRESSED DURING: 14 growth stages; CONTAINS InterPro DOMAIN/s: RNA recognition motif, RNP-1 (InterPro:IPR000504), Nucleotide-binding, alpha-beta plait (InterP
AT3G06070	-2.20255	3.7453e-44	2.23897e-42	-1.1099	1.9562e-16	2.44929e-14	1.06833	1.13419e-15	2.81287e-14	210.898	285.133	55.3518	69.6715	111.783	128.963			protein_coding	unknown protein; BEST Arabidopsis thaliana protein match is: unknown protein (TAIR:AT5G19190.1); Has 33 Blast hits to 33 proteins in 12 species: Archae - 0; Bacteria - 0; Metazoa - 1; Fungi - 0; Plants - 32; Viruses - 0; Other Eukaryotes - 0 (source: NCBI
AT1G76360	-1.52288	7.55966e-44	4.50745e-42	-0.197857	0.0378072	0.154412	1.30082	6.77771e-34	4.54981e-32	103.661	108.595	44.9498	40.7694	93.5625	99.8916			protein_coding	Protein kinase superfamily protein; FUNCTIONS IN: protein serine/threonine kinase activity, protein kinase activity, kinase activity, ATP binding; INVOLVED IN: protein amino acid phosphorylation; LOCATED IN: chloroplast; EXPRESSED IN: 16 plant structures;
AT1G31130	-1.31349	8.6431e-44	5.14006e-42	-0.336107	0.000206817	0.00247271	0.953383	7.74692e-23	2.96052e-21	457.419	414.415	192.371	213.803	336.708	384.467			protein_coding	unknown protein; FUNCTIONS IN: molecular_function unknown; INVOLVED IN: biological_process unknown; LOCATED IN: cellular_component unknown; EXPRESSED IN: 23 plant structures; EXPRESSED DURING: 13 growth stages; BEST Arabidopsis thaliana protein match is:
AT5G03390	-5.42749	9.15698e-44	5.43156e-42	-0.0394549	0.829745	0.93752	5.36561	2.76842e-42	2.73155e-40	14.7843	15.7576	0.212172	0.527553	13.716	17.4276			protein_coding	Protein of unknown function (DUF295); FUNCTIONS IN: molecular_function unknown; INVOLVED IN: biological_process unknown; LOCATED IN: chloroplast; EXPRESSED IN: 10 plant structures; EXPRESSED DURING: 7 growth stages; CONTAINS InterPro DOMAIN/s: Protein of
AT1G68410	-1.5128	1.45174e-43	8.58891e-42	-0.306588	0.00305858	0.0224195	1.18212	1.0194e-26	4.80145e-25	74.6309	77.744	31.2653	31.8926	60.8723	69.73			protein_coding	Protein phosphatase 2C family protein; FUNCTIONS IN: protein serine/threonine phosphatase activity, catalytic activity; INVOLVED IN: biological_process unknown; LOCATED IN: cellular_component unknown; EXPRESSED IN: 22 plant structures; EXPRESSED DURING: 1
AT5G20190	-1.41434	1.4976e-43	8.83741e-42	-0.235308	0.0138923	0.0726643	1.15478	5.91448e-40	5.35132e-38	405.995	465.273	196.967	182.496	369.77	404.424			protein_coding	Tetratricopeptide repeat (TPR)-like superfamily protein; FUNCTIONS IN: binding; INVOLVED IN: biological_process unknown; LOCATED IN: chloroplast; CONTAINS InterPro DOMAIN/s: Tetratricopeptide-like helical (InterPro:IPR011990), Tetratricopeptide repeat-con
AT1G79380	-1.45761	1.98023e-43	1.16554e-41	-0.158537	0.110938	0.321924	1.27469	4.2028e-29	2.227e-27	149.01	148.342	67.1848	58.4261	127.699	150.739	RGLG4	RING DOMAIN LIGASE 4	protein_coding	Ca(2)-dependent phospholipid-binding protein (Copine) family; FUNCTIONS IN: zinc ion binding; EXPRESSED IN: 23 plant structures; EXPRESSED DURING: 13 growth stages; CONTAINS InterPro DOMAIN/s: Zinc finger, RING-type (InterPro:IPR001841), Copine (InterPro:
AT3G07040	-2.85233	2.08113e-43	1.22178e-41	-0.869397	5.05229e-07	1.32999e-05	1.9601	6.0857e-20	2.00155e-18	17.2609	23.1873	2.7196	3.75672	9.89484	13.3222	RPM1	RESISTANCE TO P. SYRINGAE PV MACULICOLA 1	protein_coding	RESISTANCE TO P. SYRINGAE PV MACULICOLA 1 (RPM1); FUNCTIONS IN: protein binding, nucleotide binding; INVOLVED IN: defense response, plant-type hypersensitive response; LOCATED IN: plasma membrane; EXPRESSED IN: 20 plant structures; EXPRESSED DURING: 13 gr
AT1G78240	-1.79976	2.09224e-43	1.22517e-41	-0.739258	0.002004	0.0160008	1.0362	2.37012e-18	7.00058e-17	171.857	216.289	59.1051	69.708	107.789	135.469	TSD2	TUMOROUS SHOOT DEVELOPMENT 2	protein_coding	TUMOROUS SHOOT DEVELOPMENT 2 (TSD2); FUNCTIONS IN: methyltransferase activity; INVOLVED IN: shoot development, homogalacturonan biosynthetic process, response to cytokinin stimulus, root development; LOCATED IN: Golgi apparatus; EXPRESSED IN: 32 plant str
AT2G27080	-1.09108	2.56845e-43	1.50018e-41	-0.0503138	0.501865	0.760645	1.01649	6.04579e-41	5.7425e-39	1014.62	1028.88	545.763	560.053	1020.19	1030.07			protein_coding	Late embryogenesis abundant (LEA) hydroxyproline-rich glycoprotein family; CONTAINS InterPro DOMAIN/s: Late embryogenesis abundant protein, group 2 (InterPro:IPR004864); BEST Arabidopsis thaliana protein match is: Late embryogenesis abundant (LEA) hydroxy
AT1G53840	-1.15133	3.00983e-43	1.75351e-41	-0.399009	3.98134e-07	1.08367e-05	0.728157	3.87373e-19	1.20809e-17	553.165	564.738	282.654	300.809	429.113	456.821	PME1	pectin methylesterase 1	protein_coding	pectin methylesterase 1 (PME1); FUNCTIONS IN: pectinesterase activity; INVOLVED IN: cell wall modification; LOCATED IN: extracellular region, plasma membrane, membrane, plant-type cell wall; EXPRESSED IN: 24 plant structures; EXPRESSED DURING: 13 growth s
AT2G14560	3.54049	3.08895e-43	1.79504e-41	2.78477	9.23179e-24	2.17577e-21	-0.777929	3.34593e-06	2.9907e-05	2.94297	1.44936	32.4849	27.9462	15.1631	13.2881	LURP1	LATE UPREGULATED IN RESPONSE TO HYALOPERONOSPORA PARASITICA	protein_coding	LATE UPREGULATED IN RESPONSE TO HYALOPERONOSPORA PARASITICA (LURP1); CONTAINS InterPro DOMAIN/s: Protein of unknown function DUF567 (InterPro:IPR007612); BEST Arabidopsis thaliana protein match is: Protein of unknown function (DUF567) (TAIR:AT1G33840.1);
AT1G74090	1.54538	3.25865e-43	1.88886e-41	0.851994	1.79229e-10	9.75679e-09	-0.717907	7.21198e-09	9.41217e-08	48.1462	43.898	163.835	147.538	97.1813	76.1426	SOT18	desulfo-glucosinolate sulfotransferase 18	protein_coding	desulfo-glucosinolate sulfotransferase 18 (SOT18); FUNCTIONS IN: in 8 functions; INVOLVED IN: glucosinolate biosynthetic process; LOCATED IN: cellular_component unknown; EXPRESSED IN: 22 plant structures; EXPRESSED DURING: 13 growth stages; CONTAINS Inter
AT1G62560	1.32269	3.31706e-43	1.91787e-41	0.80882	2.43201e-11	1.52251e-09	-0.538679	4.17247e-06	3.67212e-05	66.0029	65.0446	197.466	181.067	135.568	105.235	FMO GS-OX3	flavin-monooxygenase glucosinolate S-oxygenase 3	protein_coding	flavin-monooxygenase glucosinolate S-oxygenase 3 (FMO GS-OX3); CONTAINS InterPro DOMAIN/s: Flavin-containing monooxygenase FMO (InterPro:IPR000960), Flavin-containing monooxygenase-like (InterPro:IPR020946); BEST Arabidopsis thaliana protein match is: fla
AT2G42010	-1.44446	3.43303e-43	1.97992e-41	-0.249614	0.0111982	0.0614043	1.17077	7.23669e-27	3.45115e-25	47.7366	48.5201	20.1109	20.7882	39.976	44.486	PLDBETA1	phospholipase D beta 1	protein_coding	phospholipase D beta 1 (PLDBETA1); FUNCTIONS IN: phospholipase D activity, protein binding, phosphatidylinositol-4,5-bisphosphate binding; INVOLVED IN: response to cadmium ion, defense response to bacterium, incompatible interaction; EXPRESSED IN: 19 plan
AT3G56090	-1.56327	3.50741e-43	2.01773e-41	-0.148585	0.128974	0.354227	1.39071	7.7897e-34	5.21386e-32	127.749	126.473	47.246	52.3524	114.406	125.261	FER3	ferritin 3	protein_coding	ferritin 3 (FER3); FUNCTIONS IN: oxidoreductase activity, ferric iron binding, binding, transition metal ion binding; INVOLVED IN: in 8 processes; LOCATED IN: chloroplast, membrane, chloroplast envelope; EXPRESSED IN: 23 plant structures; EXPRESSED DURING
AT4G25470	1.6834	4.74927e-43	2.7253e-41	0.686711	4.87672e-05	0.00072367	-1.02118	8.91445e-12	1.59422e-10	37.3584	35.497	140.031	131.447	71.7825	50.6054	CBF2	C-repeat/DRE binding factor 2	protein_coding	C-repeat/DRE binding factor 2 (CBF2); CONTAINS InterPro DOMAIN/s: DNA-binding, integrase-type (InterPro:IPR016177), Pathogenesis-related transcriptional factor/ERF, DNA-binding (InterPro:IPR001471); BEST Arabidopsis thaliana protein match is: C-repeat/DRE
AT1G27910	-2.1734	4.8246e-43	2.7616e-41	-0.693822	7.35596e-07	1.85128e-05	1.45575	1.10832e-21	4.00167e-20	47.8502	60.9324	12.4305	15.5215	31.12	39.327	PUB45	plant U-box 45	protein_coding	plant U-box 45 (PUB45); FUNCTIONS IN: ubiquitin-protein ligase activity; INVOLVED IN: protein ubiquitination; LOCATED IN: ubiquitin ligase complex; EXPRESSED IN: 18 plant structures; EXPRESSED DURING: 11 growth stages; CONTAINS InterPro DOMAIN/s: U box do
AT2G20370	-1.39607	5.42649e-43	3.09838e-41	-0.333211	0.000585472	0.00587319	1.03883	1.86409e-23	7.3953e-22	109.176	114.866	47.6611	51.0348	87.2564	98.6887	MUR3	MURUS 3	protein_coding	MURUS 3 (MUR3); CONTAINS InterPro DOMAIN/s: Exostosin-like (InterPro:IPR004263); BEST Arabidopsis thaliana protein match is: Exostosin family protein (TAIR:AT2G29040.1); Has 481 Blast hits to 480 proteins in 27 species: Archae - 0; Bacteria - 0; Metazoa -
AT4G39510	1.93846	5.7719e-43	3.2874e-41	0.491024	0.00546231	0.0349545	-1.47075	1.25467e-24	5.35832e-23	13.7308	11.7345	53.4356	59.4298	20.9348	16.3602	CYP96A12	cytochrome P450, family 96, subfamily A, polypeptide 12	protein_coding	cytochrome P450, family 96, subfamily A, polypeptide 12 (CYP96A12); FUNCTIONS IN: electron carrier activity, monooxygenase activity, iron ion binding, oxygen binding, heme binding; INVOLVED IN: oxidation reduction; LOCATED IN: endomembrane system; EXPRESS
AT2G31790	1.28958	9.13506e-43	5.18998e-41	0.74288	5.13881e-12	3.61213e-10	-0.571117	1.28868e-08	1.62262e-07	70.9376	67.0991	198.002	193.17	129.717	111.435			protein_coding	UDP-Glycosyltransferase superfamily protein; FUNCTIONS IN: UDP-glycosyltransferase activity, transferase activity, transferring glycosyl groups; INVOLVED IN: metabolic process; LOCATED IN: cellular_component unknown; EXPRESSED IN: 22 plant structures; EXP
AT5G02490	-1.76233	1.14139e-42	6.46861e-41	-0.247622	0.045002	0.174816	1.49066	2.22219e-30	1.25911e-28	52.384	60.2221	19.0986	19.4237	44.7847	54.5133	Hsp70-2		protein_coding	Heat shock protein 70 (Hsp 70) family protein; FUNCTIONS IN: protein binding; INVOLVED IN: protein folding, response to cadmium ion, response to heat, response to bacterium; LOCATED IN: cytosol, cell wall, plasma membrane; EXPRESSED IN: 19 plant structure
AT1G34260	-1.51106	1.32253e-42	7.47673e-41	-0.0439089	0.638872	0.846461	1.44283	3.21834e-41	3.08247e-39	42.5206	39.4386	17.6139	15.8833	41.1584	43.1802	FAB1D	FORMS APLOID AND BINUCLEATE CELLS 1A	protein_coding	FORMS APLOID AND BINUCLEATE CELLS 1A (FAB1D); FUNCTIONS IN: 1-phosphatidylinositol-4-phosphate 5-kinase activity, phosphatidylinositol phosphate kinase activity, ATP binding; INVOLVED IN: phosphatidylinositol metabolic process, cellular protein metabolic
AT5G06700	-1.54803	1.58968e-42	8.96485e-41	-0.674289	1.98878e-12	1.49218e-10	0.850015	4.16036e-13	8.36126e-12	222.406	227.964	79.4369	99.0249	134.805	160.214			protein_coding	FUNCTIONS IN: molecular_function unknown; INVOLVED IN: plant-type cell wall modification, pectin biosynthetic process, cellulose biosynthetic process, secondary cell wall biogenesis; LOCATED IN: cellular_component unknown; EXPRESSED IN: 23 plant structure
AT1G67850	-1.70183	1.6344e-42	9.19439e-41	-0.21857	0.0550779	0.201089	1.4593	5.21796e-29	2.75853e-27	53.4216	57.1636	20.2243	20.2346	46.2441	53.2997			protein_coding	Protein of unknown function (DUF707); CONTAINS InterPro DOMAIN/s: Protein of unknown function DUF707 (InterPro:IPR007877); BEST Arabidopsis thaliana protein match is: Protein of unknown function (DUF707) (TAIR:AT1G13000.2); Has 324 Blast hits to 323 prote
AT1G22280	-1.37062	1.83414e-42	1.02928e-40	-0.23897	0.00917149	0.0526454	1.10742	1.66471e-27	8.10782e-26	133.828	130.545	59.6253	57.9402	113.677	120.609	PAPP2C	phytochrome-associated protein phosphatase type 2C	protein_coding	phytochrome-associated protein phosphatase type 2C (PAPP2C); FUNCTIONS IN: protein serine/threonine phosphatase activity, phosphoprotein phosphatase activity; INVOLVED IN: protein amino acid dephosphorylation, red light signaling pathway; LOCATED IN: nucl
AT3G52470	-1.58151	2.49588e-42	1.39721e-40	-0.549798	2.76342e-07	7.85472e-06	1.00739	4.65287e-31	2.72401e-29	526.99	647.931	222.384	233.419	406.286	433.658			protein_coding	Late embryogenesis abundant (LEA) hydroxyproline-rich glycoprotein family; INVOLVED IN: biological_process unknown; LOCATED IN: endomembrane system; EXPRESSED IN: 22 plant structures; EXPRESSED DURING: 13 growth stages; CONTAINS InterPro DOMAIN/s: Late em
AT5G42380	-1.33426	2.75663e-42	1.53941e-40	0.188992	0.0363774	0.150537	1.49886	4.73428e-62	1.11724e-59	295.364	259.325	131.252	123.604	340.847	318.915	CML37	calmodulin like 37	protein_coding	calmodulin like 37 (CML37); FUNCTIONS IN: calcium ion binding; INVOLVED IN: response to ozone; LOCATED IN: chloroplast; EXPRESSED IN: 12 plant structures; EXPRESSED DURING: 8 growth stages; CONTAINS InterPro DOMAIN/s: EF-Hand 1, calcium-binding site (Inte
AT5G46910	-1.77491	4.80566e-42	2.67714e-40	-0.2868	0.00769812	0.0458295	1.46399	1.2634e-29	6.90226e-28	37.0918	39.5058	13.986	12.0155	31.581	34.2653			protein_coding	Transcription factor jumonji (jmj) family protein / zinc finger (C5HC2 type) family protein; FUNCTIONS IN: sequence-specific DNA binding transcription factor activity; INVOLVED IN: response to chitin, regulation of transcription; LOCATED IN: nucleus; EXPR
AT4G07960	-1.84422	9.72793e-42	5.40608e-40	-0.321722	0.00537523	0.0345134	1.49808	6.66405e-25	2.87282e-23	39.2028	38.1271	13.5736	11.4804	29.8744	34.8529	CSLC12	Cellulose-synthase-like C12	protein_coding	Cellulose-synthase-like C12 (CSLC12); FUNCTIONS IN: cellulose synthase activity, transferase activity, transferring glycosyl groups; INVOLVED IN: biological_process unknown; LOCATED IN: cellular_component unknown; EXPRESSED IN: 24 plant structures; EXPRES
AT5G46470	-1.44258	9.97894e-42	5.53215e-40	0.0248766	0.805691	0.926598	1.44314	1.16826e-39	1.03254e-37	98.8381	86.6175	42.5851	36.4833	89.637	107.351	RPS6	RESISTANT TO P. SYRINGAE 6	protein_coding	RESISTANT TO P. SYRINGAE 6 (RPS6); FUNCTIONS IN: transmembrane receptor activity, nucleoside-triphosphatase activity, nucleotide binding, ATP binding; INVOLVED IN: defense response to bacterium, defense response; LOCATED IN: intrinsic to membrane; EXPRESS
AT5G65080	3.94334	1.14532e-41	6.3341e-40	0.248642	0.672948	0.865898	-3.71966	9.6829e-41	9.12145e-39	1.38875	2.022	29.9889	31.549	2.62958	1.88582	MAF5	MADS AFFECTING FLOWERING 5	protein_coding	MADS AFFECTING FLOWERING 5 (MAF5); FUNCTIONS IN: sequence-specific DNA binding transcription factor activity; INVOLVED IN: negative regulation of flower development, vernalization response; LOCATED IN: nucleus; EXPRESSED IN: 11 plant structures; EXPRESSED
AT3G62420	-1.32226	1.19503e-41	6.59309e-40	-0.44171	4.01721e-07	1.09047e-05	0.856418	8.80905e-21	3.04604e-19	454.954	487.354	207.259	229.693	350.161	375.157	BZIP53	basic region/leucine zipper motif 53	protein_coding	basic region/leucine zipper motif 53 (BZIP53); FUNCTIONS IN: sequence-specific DNA binding, DNA binding, protein heterodimerization activity, sequence-specific DNA binding transcription factor activity; INVOLVED IN: regulation of transcription, DNA-depend
AT1G61140	-1.50728	1.35483e-41	7.45676e-40	-0.0999461	0.351561	0.637878	1.38316	5.44238e-32	3.26129e-30	37.3726	33.7447	14.8124	14.1732	31.9718	37.3622	EDA16	embryo sac development arrest 16	protein_coding	embryo sac development arrest 16 (EDA16); FUNCTIONS IN: helicase activity, DNA binding, zinc ion binding, nucleic acid binding, ATP binding; INVOLVED IN: embryo sac development; EXPRESSED IN: 24 plant structures; EXPRESSED DURING: 15 growth stages; CONTAI
AT5G06865	-2.49491	1.56817e-41	8.61024e-40	-0.610328	3.61874e-05	0.000559369	1.86076	2.73517e-24	1.14045e-22	37.8673	46.1942	9.08124	8.24675	28.32	29.3952			antisense_long_noncoding_rna
AT2G43100	1.43293	2.13908e-41	1.17168e-39	1.23681	1.42256e-26	4.1909e-24	-0.220797	0.0412934	0.127186	61.5709	63.9808	203.947	189.435	167.853	141.259	IPMI2	isopropylmalate isomerase 2	protein_coding	isopropylmalate isomerase 2 (IPMI2); FUNCTIONS IN: hydro-lyase activity, 3-isopropylmalate dehydratase activity; INVOLVED IN: leucine biosynthetic process, metabolic process; LOCATED IN: plastid; EXPRESSED IN: 20 plant structures; EXPRESSED DURING: 10 gro
AT5G44190	1.75938	3.5818e-41	1.95725e-39	0.203884	0.267794	0.553806	-1.58012	2.24662e-25	9.90893e-24	17.0513	17.5285	68.6139	67.348	24.0663	17.5259	GLK2	GOLDEN2-like 2	protein_coding	GOLDEN2-like 2 (GLK2); CONTAINS InterPro DOMAIN/s: Homeodomain-like (InterPro:IPR009057), Myb, DNA-binding (InterPro:IPR014778), Myb-like DNA-binding domain, SHAQKYF class (InterPro:IPR006447), HTH transcriptional regulator, Myb-type, DNA-binding (InterPr
AT3G07780	-1.29531	3.75405e-41	2.04649e-39	-0.386372	5.41471e-05	0.000790619	0.884903	8.07123e-18	2.32693e-16	139.866	142.892	65.0291	68.2953	105.88	120.44	OBE1	OBERON1	protein_coding	OBERON1 (OBE1); FUNCTIONS IN: zinc ion binding; INVOLVED IN: in 6 processes; LOCATED IN: nucleus; EXPRESSED IN: 25 plant structures; EXPRESSED DURING: 15 growth stages; CONTAINS InterPro DOMAIN/s: Protein of unknown function DUF1423, plant (InterPro:IPR00
AT1G26270	-1.5768	3.88919e-41	2.11513e-39	-0.959746	1.76505e-15	1.97538e-13	0.592887	1.31041e-07	1.42366e-06	132.609	161.117	56.2231	58.0778	70.9198	87.1683			protein_coding	Phosphatidylinositol 3- and 4-kinase family protein; FUNCTIONS IN: inositol or phosphatidylinositol kinase activity, phosphotransferase activity, alcohol group as acceptor; LOCATED IN: cellular_component unknown; EXPRESSED IN: 23 plant structures; EXPRESS
AT5G47230	1.42855	4.13554e-41	2.24378e-39	0.258471	0.0675799	0.231463	-1.19465	6.11329e-21	2.13322e-19	50.0116	51.0157	155.235	160.335	71.5124	54.7132	ERF5	ethylene responsive element binding factor 5	protein_coding	ethylene responsive element binding factor 5 (ERF5); CONTAINS InterPro DOMAIN/s: DNA-binding, integrase-type (InterPro:IPR016177), Pathogenesis-related transcriptional factor/ERF, DNA-binding (InterPro:IPR001471); BEST Arabidopsis thaliana protein match i
AT2G30990	-1.34866	4.30356e-41	2.32942e-39	-0.0906567	0.372116	0.656714	1.23388	7.05549e-30	3.89174e-28	87.197	84.6697	39.3394	36.4815	74.2267	90.0324			protein_coding	Protein of unknown function (DUF688); CONTAINS InterPro DOMAIN/s: Protein of unknown function DUF688 (InterPro:IPR007789); BEST Arabidopsis thaliana protein match is: Protein of unknown function (DUF688) (TAIR:AT1G29240.1); Has 249 Blast hits to 230 prote
AT3G19580	-1.18411	6.89543e-41	3.72353e-39	-0.0540196	0.537392	0.7841	1.10553	2.27425e-32	1.3809e-30	372.547	357.794	193.641	179.003	387.127	347.335	ZF2	zinc-finger protein 2	protein_coding	zinc-finger protein 2 (ZF2); CONTAINS InterPro DOMAIN/s: Zinc finger, C2H2-like (InterPro:IPR015880), Zinc finger, C2H2-type (InterPro:IPR007087); BEST Arabidopsis thaliana protein match is: salt tolerance zinc finger (TAIR:AT1G27730.1); Has 3838 Blast hi
AT5G57560	-1.18036	6.94706e-41	3.74259e-39	-0.143454	0.0534363	0.196745	1.01279	1.62976e-33	1.06287e-31	2344.31	2351.03	1128.4	1273.13	2165.76	2275.6	TCH4	Touch 4	protein_coding	Touch 4 (TCH4); CONTAINS InterPro DOMAIN/s: Xyloglucan endotransglucosylase/hydrolase (InterPro:IPR016455), Xyloglucan endo-transglycosylase, C-terminal (InterPro:IPR010713), Concanavalin A-like lectin/glucanase, subgroup (InterPro:IPR013320), Concanavali
AT4G23220	-2.02706	8.07593e-41	4.34053e-39	-0.348916	0.00348646	0.024619	1.65366	2.14245e-27	1.03685e-25	82.9549	70.313	25.0621	18.5554	56.733	68.8698	CRK14	cysteine-rich RLK (RECEPTOR-like protein kinase) 14	protein_coding	cysteine-rich RLK (RECEPTOR-like protein kinase) 14 (CRK14); FUNCTIONS IN: kinase activity; INVOLVED IN: protein amino acid phosphorylation; LOCATED IN: cellular_component unknown; EXPRESSED IN: 14 plant structures; EXPRESSED DURING: 9 growth stages; CONT
AT2G37670	4.14559	9.60163e-41	5.14845e-39	-0.000211132	0.999758	0.999857	-4.18361	1.39974e-39	1.22764e-37	0.429197	0.437144	8.96471	9.48344	0.281176	0.621171			protein_coding	Transducin/WD40 repeat-like superfamily protein; CONTAINS InterPro DOMAIN/s: WD40 repeat 2 (InterPro:IPR019782), WD40 repeat, conserved site (InterPro:IPR019775), WD40 repeat (InterPro:IPR001680), G-protein beta WD-40 repeat, region (InterPro:IPR020472),
AT2G41110	-1.40226	9.63871e-41	5.15626e-39	-0.219071	0.0182691	0.0899887	1.15894	5.40133e-30	2.99375e-28	368.682	393.141	177.836	156.813	325.757	358.642	CAM2	calmodulin 2	protein_coding	calmodulin 2 (CAM2); FUNCTIONS IN: protein binding, calcium ion binding; INVOLVED IN: pollen germination, protein catabolic process; EXPRESSED IN: 28 plant structures; EXPRESSED DURING: 15 growth stages; CONTAINS InterPro DOMAIN/s: EF-Hand 1, calcium-bind
AT2G12400	-1.32942	9.79448e-41	5.22737e-39	0.200164	0.0124851	0.0667507	1.50518	3.5186e-57	6.82578e-55	185.102	177.528	89.4282	77.8956	217.1	217.97			protein_coding	unknown protein; FUNCTIONS IN: molecular_function unknown; INVOLVED IN: biological_process unknown; LOCATED IN: endomembrane system; EXPRESSED IN: 25 plant structures; EXPRESSED DURING: 13 growth stages; BEST Arabidopsis thaliana protein match is: unknown
AT3G45640	-1.16491	1.22919e-40	6.54501e-39	0.00470601	0.954227	0.986458	1.14526	1.17494e-50	1.60092e-48	866.407	759.195	429.842	409.971	859.376	842.644	MPK3	mitogen-activated protein kinase 3	protein_coding	mitogen-activated protein kinase 3 (MPK3); CONTAINS InterPro DOMAIN/s: Protein kinase, ATP binding site (InterPro:IPR017441), Serine/threonine-protein kinase domain (InterPro:IPR002290), Serine/threonine-protein kinase-like domain (InterPro:IPR017442), Pr
AT3G45040	-1.4948	1.35746e-40	7.21122e-39	-0.0516827	0.599146	0.823005	1.41899	3.44691e-40	3.15613e-38	78.7537	83.2826	32.0021	33.4709	78.5946	83.4378			protein_coding	phosphatidate cytidylyltransferase family protein; FUNCTIONS IN: phosphatidate cytidylyltransferase activity, dolichol kinase activity; INVOLVED IN: phospholipid biosynthetic process; LOCATED IN: endomembrane system, membrane; EXPRESSED IN: 24 plant struc
AT3G63210	2.94302	2.51341e-40	1.33211e-38	0.610409	0.089476	0.279637	-2.34945	4.5761e-24	1.87727e-22	3.35249	2.31639	24.0225	26.3314	5.76412	3.23918			protein_coding	Protein of unknown function (DUF581); CONTAINS InterPro DOMAIN/s: Protein of unknown function DUF581 (InterPro:IPR007650); BEST Arabidopsis thaliana protein match is: Protein of unknown function (DUF581) (TAIR:AT3G22550.1); Has 30201 Blast hits to 17322 p
AT1G74430	-1.15174	4.03116e-40	2.13158e-38	0.0791348	0.391532	0.67611	1.20668	6.23479e-37	4.83799e-35	342.71	347.516	187.949	180.095	358.664	412.126	MYB95	myb domain protein 95	protein_coding	myb domain protein 95 (MYB95); CONTAINS InterPro DOMAIN/s: SANT, DNA-binding (InterPro:IPR001005), Homeodomain-like (InterPro:IPR009057), Myb, DNA-binding (InterPro:IPR014778), HTH transcriptional regulator, Myb-type, DNA-binding (InterPro:IPR017930), Hom
AT5G65207	-1.82882	4.54443e-40	2.39745e-38	-0.561674	4.38484e-07	1.17435e-05	1.24266	2.68539e-18	7.92156e-17	194.902	203.013	70.5074	59.598	141.978	139.761			protein_coding	unknown protein; BEST Arabidopsis thaliana protein match is: unknown protein (TAIR:AT5G10040.1); Has 30201 Blast hits to 17322 proteins in 780 species: Archae - 12; Bacteria - 1396; Metazoa - 17338; Fungi - 3422; Plants - 5037; Viruses - 0; Other Eukaryot
AT2G37940	-1.44312	4.75692e-40	2.50378e-38	-0.277959	0.00297981	0.021995	1.1408	7.80123e-27	3.71264e-25	152.93	133.298	62.6839	54.0075	112.658	123.829	AtIPCS2	Arabidopsis Inositol phosphorylceramide synthase 2	protein_coding	Arabidopsis Inositol phosphorylceramide synthase 2 (AtIPCS2); BEST Arabidopsis thaliana protein match is: Arabidopsis Inositol phosphorylceramide synthase 1 (TAIR:AT3G54020.1); Has 438 Blast hits to 435 proteins in 100 species: Archae - 0; Bacteria - 0; M
AT4G05100	-2.76043	5.80414e-40	3.04797e-38	-1.38802	5.93901e-13	4.81685e-11	1.3504	1.38029e-07	1.49603e-06	33.8909	43.6262	6.08958	7.15823	12.8592	18.198	MYB74	myb domain protein 74	protein_coding	myb domain protein 74 (MYB74); CONTAINS InterPro DOMAIN/s: SANT, DNA-binding (InterPro:IPR001005), Homeodomain-like (InterPro:IPR009057), Myb, DNA-binding (InterPro:IPR014778), HTH transcriptional regulator, Myb-type, DNA-binding (InterPro:IPR017930), Hom
AT5G14930	-1.63608	6.26534e-40	3.28263e-38	-0.435914	2.16339e-05	0.00036026	1.17633	2.56996e-20	8.67682e-19	86.3281	79.197	27.6803	32.2034	58.7711	65.3455	SAG101	senescence-associated gene 101	protein_coding	senescence-associated gene 101 (SAG101); Has 22 Blast hits to 22 proteins in 4 species: Archae - 0; Bacteria - 0; Metazoa - 0; Fungi - 0; Plants - 22; Viruses - 0; Other Eukaryotes - 0 (source: NCBI BLink).
AT3G48090	-1.41108	8.2797e-40	4.32813e-38	-0.307087	0.000720141	0.00697658	1.07996	5.74475e-24	2.34409e-22	90.362	89.3631	36.6364	40.8994	73.6931	78.9231	EDS1	enhanced disease susceptibility 1	protein_coding	enhanced disease susceptibility 1 (EDS1); CONTAINS InterPro DOMAIN/s: Lipase, class 3 (InterPro:IPR002921); BEST Arabidopsis thaliana protein match is: alpha/beta-Hydrolases superfamily protein (TAIR:AT3G48080.1); Has 536 Blast hits to 485 proteins in 45
AT4G35600	-1.41384	8.48018e-40	4.42283e-38	-0.11789	0.199992	0.465432	1.27171	8.05367e-34	5.37482e-32	145.435	150.307	68.323	59.946	136.331	147.665	CST	CAST AWAY	protein_coding	CONNEXIN 32; FUNCTIONS IN: protein serine/threonine kinase activity, protein kinase activity, kinase activity, ATP binding; INVOLVED IN: protein amino acid phosphorylation, N-terminal protein myristoylation; LOCATED IN: plasma membrane; EXPRESSED IN: 23 p
AT5G19100	-2.96212	8.63057e-40	4.49103e-38	-0.683235	7.00474e-05	0.000989605	2.25554	1.10504e-24	4.73698e-23	28.5031	38.4784	4.13827	5.75099	19.8637	23.9124			protein_coding	Eukaryotic aspartyl protease family protein; FUNCTIONS IN: aspartic-type endopeptidase activity; INVOLVED IN: proteolysis; LOCATED IN: endomembrane system; EXPRESSED IN: root; CONTAINS InterPro DOMAIN/s: Peptidase aspartic (InterPro:IPR021109), Peptidase
AT5G06980	-1.37214	9.62938e-40	4.99941e-38	-1.21364	9.75419e-35	5.14225e-32	0.134101	0.214981	0.43164	173.855	185.457	80.6192	80.5484	83.6625	80.9859			protein_coding	unknown protein; BEST Arabidopsis thaliana protein match is: unknown protein (TAIR:AT3G12320.1); Has 30201 Blast hits to 17322 proteins in 780 species: Archae - 12; Bacteria - 1396; Metazoa - 17338; Fungi - 3422; Plants - 5037; Viruses - 0; Other Eukaryot
AT2G44080	-1.69521	1.25687e-39	6.51071e-38	-1.05633	4.0701e-22	7.99376e-20	0.614781	1.93865e-06	1.80104e-05	131.983	147.677	45.8387	54.2311	72.4012	68.1724	ARL	ARGOS-like	protein_coding	ARGOS-like (ARL); BEST Arabidopsis thaliana protein match is: auxin-regulated gene involved in organ size (TAIR:AT3G59900.1); Has 88 Blast hits to 88 proteins in 12 species: Archae - 0; Bacteria - 0; Metazoa - 0; Fungi - 0; Plants - 88; Viruses - 0; Other
AT4G11320	1.97715	1.45945e-39	7.543e-38	1.18234	5.58454e-14	5.20349e-12	-0.819005	7.38767e-10	1.08823e-08	9.05545	8.29833	36.7899	42.7033	22.2541	19.5602			protein_coding	Papain family cysteine protease; FUNCTIONS IN: cysteine-type endopeptidase activity, cysteine-type peptidase activity; INVOLVED IN: proteolysis; LOCATED IN: endomembrane system; CONTAINS InterPro DOMAIN/s: Proteinase inhibitor I29, cathepsin propeptide (I
AT3G57880	-1.08673	1.48437e-39	7.65452e-38	-0.259198	0.00166097	0.0138182	0.803252	8.41696e-21	2.91928e-19	273.338	258.055	149.507	141.578	221.211	243.289			protein_coding	Calcium-dependent lipid-binding (CaLB domain) plant phosphoribosyltransferase family protein; FUNCTIONS IN: molecular_function unknown; INVOLVED IN: tryptophan biosynthetic process; LOCATED IN: endoplasmic reticulum, cell wall; EXPRESSED IN: 24 plant stru
AT5G52580	-1.35584	1.52226e-39	7.8323e-38	-0.204923	0.0272931	0.121719	1.12673	8.76649e-28	4.33421e-26	80.7345	81.0152	36.7252	37.3247	71.5461	74.78			protein_coding	RabGAP/TBC domain-containing protein; FUNCTIONS IN: RAB GTPase activator activity; INVOLVED IN: regulation of Rab GTPase activity; LOCATED IN: intracellular; EXPRESSED IN: 23 plant structures; EXPRESSED DURING: 13 growth stages; CONTAINS InterPro DOMAIN/s
AT4G00330	-1.29952	1.68359e-39	8.64295e-38	-0.292031	0.00111731	0.0100096	0.983201	3.55067e-23	1.3776e-21	138.478	137.547	66.0718	63.9136	116.675	119.023	CRCK2	calmodulin-binding receptor-like cytoplasmic kinase 2	protein_coding	calmodulin-binding receptor-like cytoplasmic kinase 2 (CRCK2); FUNCTIONS IN: protein serine/threonine kinase activity, protein kinase activity, kinase activity, ATP binding; INVOLVED IN: pollen development; EXPRESSED IN: 22 plant structures; EXPRESSED DUR
AT2G06530	-1.18172	1.80499e-39	9.24544e-38	-0.12581	0.125354	0.348199	1.03164	7.53151e-32	4.48969e-30	328.959	314.62	160.887	167.307	308.584	306.825	VPS2.1		protein_coding	VPS2.1; CONTAINS InterPro DOMAIN/s: Snf7 (InterPro:IPR005024); BEST Arabidopsis thaliana protein match is: vacuolar protein sorting-associated protein 2.3 (TAIR:AT1G03950.1); Has 2524 Blast hits to 2516 proteins in 271 species: Archae - 17; Bacteria - 20;
AT5G45350	-1.32173	2.10031e-39	1.07341e-37	0.101021	0.244615	0.523767	1.39845	1.14004e-54	1.85083e-52	370.097	405.44	192.46	172.442	445.716	439.392			protein_coding	proline-rich family protein; Has 30201 Blast hits to 17322 proteins in 780 species: Archae - 12; Bacteria - 1396; Metazoa - 17338; Fungi - 3422; Plants - 5037; Viruses - 0; Other Eukaryotes - 2996 (source: NCBI BLink).
AT1G17290	-1.37692	2.27916e-39	1.16222e-37	-0.557383	5.5706e-12	3.90195e-10	0.79555	5.37556e-15	1.26858e-13	288.066	287.325	116.546	140.15	197.35	211.214	AlaAT1	alanine aminotransferas	protein_coding	alanine aminotransferas (AlaAT1); FUNCTIONS IN: L-alanine:2-oxoglutarate aminotransferase activity, ATP binding; INVOLVED IN: response to cadmium ion, response to hypoxia, L-alanine catabolic process, by transamination; LOCATED IN: mitochondrion, chloropl
AT1G09560	-1.42176	2.54393e-39	1.2922e-37	-0.32358	0.000715485	0.00695792	1.07408	8.31236e-25	3.57666e-23	176.384	188.029	75.4957	82.1905	147.464	157.007	GLP5	germin-like protein 5	protein_coding	germin-like protein 5 (GLP5); FUNCTIONS IN: manganese ion binding, nutrient reservoir activity; INVOLVED IN: response to cold; LOCATED IN: cell wall, nucleus; EXPRESSED IN: 22 plant structures; EXPRESSED DURING: 14 growth stages; CONTAINS InterPro DOMAIN/
AT5G27520	-1.85865	2.54535e-39	1.2922e-37	-0.372417	0.00234466	0.0181214	1.46193	1.98627e-33	1.27718e-31	107.235	132.993	35.8986	40.9517	91.8148	102.478	PNC2	peroxisomal adenine nucleotide carrier 2	protein_coding	peroxisomal adenine nucleotide carrier 2 (PNC2); CONTAINS InterPro DOMAIN/s: Mitochondrial substrate carrier (InterPro:IPR001993), Mitochondrial substrate/solute carrier (InterPro:IPR018108); BEST Arabidopsis thaliana protein match is: peroxisomal adenine
AT1G03870	-1.15752	2.68558e-39	1.36038e-37	-1.36817	5.05722e-59	6.33196e-56	-0.234878	0.0118985	0.0465588	366.43	356.746	183.446	192.179	146.422	146.165	FLA9	FASCICLIN-like arabinoogalactan 9	protein_coding	FASCICLIN-like arabinoogalactan 9 (FLA9); LOCATED IN: anchored to plasma membrane, plasma membrane, anchored to membrane; EXPRESSED IN: 23 plant structures; EXPRESSED DURING: 14 growth stages; CONTAINS InterPro DOMAIN/s: FAS1 domain (InterPro:IPR000782);
AT5G50570	-1.57461	2.69315e-39	1.3612e-37	-0.173658	0.0892603	0.279311	1.3766	1.77316e-30	1.01728e-28	75.8133	72.5975	31.0984	26.5954	66.5211	69.6001	SPL13A	SQUAMOSA PROMOTER-BINDING PROTEIN LIKE 13A	protein_coding	Squamosa promoter-binding protein-like (SBP domain) transcription factor family protein; FUNCTIONS IN: DNA binding, sequence-specific DNA binding transcription factor activity; INVOLVED IN: regulation of transcription; LOCATED IN: nucleus; CONTAINS InterP
AT4G24380	-1.14587	3.09995e-39	1.56336e-37	0.200511	0.0164413	0.0826521	1.32198	3.05083e-56	5.63198e-54	592.963	619.146	322.453	313.136	743.136	695.831			protein_coding	INVOLVED IN: 10-formyltetrahydrofolate biosynthetic process, folic acid and derivative biosynthetic process; EXPRESSED IN: 24 plant structures; EXPRESSED DURING: 15 growth stages; CONTAINS InterPro DOMAIN/s: Serine hydrolase (InterPro:IPR005645); BEST Ara
AT4G27720	-1.19486	3.44681e-39	1.73446e-37	-0.204139	0.00769551	0.0458277	0.966542	1.38678e-28	7.19839e-27	376.008	371.708	178.601	199.872	337.982	340.041			protein_coding	Major facilitator superfamily protein; LOCATED IN: plasma membrane; EXPRESSED IN: 21 plant structures; EXPRESSED DURING: 13 growth stages; CONTAINS InterPro DOMAIN/s: Protein of unknown function DUF791 (InterPro:IPR008509), Major facilitator superfamily,
AT1G75000	-2.02328	3.47863e-39	1.74664e-37	-0.593225	5.56486e-06	0.000110596	1.4063	1.16475e-16	3.10748e-15	45.796	45.9278	12.7656	13.3639	30.2324	33.3368			protein_coding	GNS1/SUR4 membrane protein family; FUNCTIONS IN: molecular_function unknown; INVOLVED IN: biological_process unknown; LOCATED IN: integral to membrane; CONTAINS InterPro DOMAIN/s: GNS1/SUR4 membrane protein (InterPro:IPR002076); BEST Arabidopsis thaliana
AT4G29740	-1.83837	3.53804e-39	1.76871e-37	-0.655598	3.81053e-07	1.0457e-05	1.15919	1.59981e-13	3.34135e-12	44.6335	40.0899	12.8585	14.0904	25.2183	30.6055	CKX4	cytokinin oxidase 4	protein_coding	cytokinin oxidase 4 (CKX4); FUNCTIONS IN: primary amine oxidase activity, cytokinin dehydrogenase activity; INVOLVED IN: cytokinin catabolic process; LOCATED IN: endomembrane system; EXPRESSED IN: 15 plant structures; EXPRESSED DURING: 9 growth stages; CO
AT5G01040	-2.76134	3.53304e-39	1.76871e-37	-0.125648	0.440389	0.714958	2.6125	2.74948e-45	3.19484e-43	20.9272	28.1011	4.36406	4.05353	22.1026	25.0429	LAC8	laccase 8	protein_coding	laccase 8 (LAC8); FUNCTIONS IN: laccase activity; INVOLVED IN: vegetative to reproductive phase transition of meristem, response to copper ion; LOCATED IN: endomembrane system, apoplast; EXPRESSED IN: fruit, root, flower; CONTAINS InterPro DOMAIN/s: Multi
AT1G18890	-1.42272	3.99707e-39	1.99383e-37	-0.294537	0.00336746	0.0240415	1.10433	5.02325e-22	1.8398e-20	74.0326	75.0329	30.5112	33.8786	59.2239	67.8305	CDPK1	calcium-dependent protein kinase 1	protein_coding	calcium-dependent protein kinase 1 (CDPK1); FUNCTIONS IN: calmodulin-dependent protein kinase activity, protein kinase activity, kinase activity; INVOLVED IN: response to water deprivation, response to salt stress, protein amino acid phosphorylation, N-te
AT1G56060	-2.63849	4.1939e-39	2.08747e-37	-0.209393	0.0970825	0.295436	2.4052	2.47304e-34	1.69145e-32	142.603	151.414	32.7336	20.8723	130.722	132.179			protein_coding	unknown protein; BEST Arabidopsis thaliana protein match is: unknown protein (TAIR:AT2G32210.1); Has 180 Blast hits to 180 proteins in 22 species: Archae - 0; Bacteria - 0; Metazoa - 0; Fungi - 10; Plants - 170; Viruses - 0; Other Eukaryotes - 0 (source:
AT3G12610	1.69291	4.84099e-39	2.40433e-37	0.213272	0.212267	0.482563	-1.50315	4.99251e-26	2.27204e-24	42.575	32.432	137.689	142.622	53.507	36.9935	DRT100	DNA-DAMAGE REPAIR/TOLERATION 100	protein_coding	DNA-DAMAGE REPAIR/TOLERATION 100 (DRT100); CONTAINS InterPro DOMAIN/s: Leucine-rich repeat-containing N-terminal domain, type 2 (InterPro:IPR013210), Leucine-rich repeat (InterPro:IPR001611); BEST Arabidopsis thaliana protein match is: Leucine-rich repeat
AT2G40750	1.88647	6.1686e-39	3.05706e-37	2.34454	1.26633e-64	2.30621e-61	0.433593	0.000276397	0.00172586	14.6305	13.2284	59.9349	59.5378	79.1412	68.6295	WRKY54	WRKY DNA-binding protein 54	protein_coding	WRKY DNA-binding protein 54 (WRKY54); CONTAINS InterPro DOMAIN/s: DNA-binding WRKY (InterPro:IPR003657); BEST Arabidopsis thaliana protein match is: WRKY DNA-binding protein 70 (TAIR:AT3G56400.1); Has 3183 Blast hits to 2752 proteins in 165 species: Archa
AT3G05580	-1.6674	1.57225e-38	7.77501e-37	-0.370229	0.00135203	0.0116649	1.27374	1.0953e-19	3.5564e-18	53.2239	52.9204	17.8019	20.8884	39.008	46.953	TOPP9	type one protein phosphatase 9	protein_coding	Calcineurin-like metallo-phosphoesterase superfamily protein; CONTAINS InterPro DOMAIN/s: Metallophosphoesterase (InterPro:IPR004843), Serine/threonine-specific protein phosphatase/bis(5-nucleosyl)-tetraphosphatase (InterPro:IPR006186); BEST Arabidopsis t
AT4G12000	-1.98443	1.6421e-38	8.10293e-37	-0.625745	2.25024e-06	5.01436e-05	1.33467	1.67993e-17	4.75931e-16	34.6324	41.8144	11.389	10.4398	23.7385	26.758			protein_coding	SNARE associated Golgi protein family; CONTAINS InterPro DOMAIN/s: SNARE associated Golgi protein (InterPro:IPR015414); BEST Arabidopsis thaliana protein match is: SNARE associated Golgi protein family (TAIR:AT4G22850.1); Has 1565 Blast hits to 1562 prote
AT3G10190	2.74974	1.65948e-38	8.17105e-37	0.530818	0.147609	0.386239	-2.24009	1.25571e-18	3.78716e-17	5.9065	5.21705	44.9424	42.0376	11.1628	5.60629			protein_coding	Calcium-binding EF-hand family protein; FUNCTIONS IN: calcium ion binding; INVOLVED IN: biological_process unknown; LOCATED IN: plasma membrane; EXPRESSED IN: 18 plant structures; EXPRESSED DURING: 8 growth stages; CONTAINS InterPro DOMAIN/s: EF-Hand 1, c
AT3G15500	-3.38712	1.66418e-38	8.1766e-37	-1.123	1.87233e-07	5.54038e-06	2.24407	6.00473e-12	1.09351e-10	17.8674	21.5188	1.89747	2.40446	7.66792	11.2974	NAC3	NAC domain containing protein 3	protein_coding	NAC domain containing protein 3 (NAC3); FUNCTIONS IN: sequence-specific DNA binding transcription factor activity; INVOLVED IN: multicellular organismal development, response to water deprivation, hyperosmotic salinity response, response to abscisic acid
AT5G26770	-1.41809	2.1542e-38	1.05616e-36	-0.107394	0.283704	0.571894	1.28654	1.96182e-30	1.1199e-28	90.4117	92.0637	37.6519	39.5568	83.6981	89.9907			protein_coding	unknown protein; BEST Arabidopsis thaliana protein match is: unknown protein (TAIR:AT3G05830.1); Has 30201 Blast hits to 17322 proteins in 780 species: Archae - 12; Bacteria - 1396; Metazoa - 17338; Fungi - 3422; Plants - 5037; Viruses - 0; Other Eukaryot
AT2G25460	-1.82107	2.18203e-38	1.06751e-36	0.039953	0.654403	0.856113	1.8365	1.56663e-45	1.83906e-43	120.606	107.196	43.5059	31.27	119.229	125.217			protein_coding	CONTAINS InterPro DOMAIN/s: C2 calcium-dependent membrane targeting (InterPro:IPR000008); BEST Arabidopsis thaliana protein match is: unknown protein (TAIR:AT5G04860.1); Has 108 Blast hits to 69 proteins in 11 species: Archae - 0; Bacteria - 0; Metazoa -
AT1G78070	-1.5258	2.72599e-38	1.33079e-36	0.143948	0.118176	0.335519	1.64535	1.95985e-58	4.19279e-56	327.808	273.645	131.793	107.905	340.242	355.377			protein_coding	Transducin/WD40 repeat-like superfamily protein; CONTAINS InterPro DOMAIN/s: WD40 repeat 2 (InterPro:IPR019782), WD40 repeat-like-containing domain (InterPro:IPR011046), WD40 repeat, conserved site (InterPro:IPR019775), WD40-repeat-containing domain (Inte
AT3G57530	-1.24781	4.40893e-38	2.1478e-36	-0.45288	1.03577e-07	3.28835e-06	0.770534	1.48023e-19	4.78587e-18	476.803	411.481	228.261	204.477	338.827	338.17	CPK32	calcium-dependent protein kinase 32	protein_coding	calcium-dependent protein kinase 32 (CPK32); FUNCTIONS IN: protein binding, calcium-dependent protein kinase C activity, calmodulin-dependent protein kinase activity, kinase activity; INVOLVED IN: response to salt stress, protein amino acid phosphorylatio
AT1G03230	-1.68364	4.60275e-38	2.23746e-36	-0.573787	1.84736e-05	0.000315232	1.087	1.0057e-11	1.79016e-10	69.3058	66.9758	22.3024	26.734	40.6413	55.0842			protein_coding	Eukaryotic aspartyl protease family protein; FUNCTIONS IN: aspartic-type endopeptidase activity; INVOLVED IN: response to salt stress; LOCATED IN: cell wall, plant-type cell wall; EXPRESSED IN: stem, root; CONTAINS InterPro DOMAIN/s: Peptidase aspartic (I
AT3G07700	-1.47578	4.67051e-38	2.26559e-36	-0.0920916	0.323703	0.611884	1.35937	1.0092e-32	6.24365e-31	85.5548	80.8865	36.55	31.0854	78.7658	84.6767			protein_coding	Protein kinase superfamily protein; LOCATED IN: chloroplast; EXPRESSED IN: 21 plant structures; EXPRESSED DURING: 12 growth stages; CONTAINS InterPro DOMAIN/s: ABC-1 (InterPro:IPR004147), Protein kinase-like domain (InterPro:IPR011009); BEST Arabidopsis t
AT1G67560	-1.27609	4.88409e-38	2.36419e-36	-0.145703	0.0992067	0.299837	1.10614	1.19559e-32	7.33735e-31	84.0585	88.2548	40.1482	42.3396	81.363	81.4267	LOX6	lipoxygenase 6	protein_coding	PLAT/LH2 domain-containing lipoxygenase family protein; FUNCTIONS IN: oxidoreductase activity, acting on single donors with incorporation of molecular oxygen, incorporation of two atoms of oxygen, lipoxygenase activity, iron ion binding, metal ion binding
AT5G40340	-1.27474	5.75265e-38	2.77875e-36	-0.147068	0.144204	0.381113	1.1036	3.47349e-28	1.75911e-26	99.9799	86.6911	44.1835	45.1547	81.2217	94.6867			protein_coding	Tudor/PWWP/MBT superfamily protein; FUNCTIONS IN: molecular_function unknown; LOCATED IN: nucleolus; EXPRESSED IN: 24 plant structures; EXPRESSED DURING: 14 growth stages; CONTAINS InterPro DOMAIN/s: PWWP (InterPro:IPR000313); BEST Arabidopsis thaliana pr
AT2G23120	-1.42193	6.54606e-38	3.15534e-36	-0.385466	0.000258385	0.00297484	1.01219	1.91842e-33	1.23703e-31	2006.61	2459.17	993.724	941.584	1693.51	1883.92			protein_coding	Late embryogenesis abundant protein, group 6; FUNCTIONS IN: molecular_function unknown; INVOLVED IN: biological_process unknown; LOCATED IN: plasma membrane; EXPRESSED IN: 23 plant structures; EXPRESSED DURING: 14 growth stages; CONTAINS InterPro DOMAIN/s
AT1G59910	-1.16989	8.01781e-38	3.85663e-36	-0.172627	0.0398797	0.160295	0.972949	1.56797e-28	8.1021e-27	135.737	124.218	68.8624	65.0164	117.626	123.166			protein_coding	Actin-binding FH2 (formin homology 2) family protein; FUNCTIONS IN: actin binding; INVOLVED IN: cellular component organization, actin cytoskeleton organization; LOCATED IN: plasma membrane; EXPRESSED IN: 24 plant structures; EXPRESSED DURING: 14 growth s
AT4G08850	-1.32248	1.0805e-37	5.1864e-36	-0.602887	2.40784e-07	6.90991e-06	0.695905	2.89098e-08	3.45755e-07	81.1931	85.4644	36.4919	40.5987	49.9617	64.9498			protein_coding	Leucine-rich repeat receptor-like protein kinase family protein; FUNCTIONS IN: kinase activity; INVOLVED IN: protein amino acid phosphorylation; LOCATED IN: plasma membrane, membrane; EXPRESSED IN: 23 plant structures; EXPRESSED DURING: 13 growth stages;
AT1G58200	-1.94127	1.28428e-37	6.15165e-36	-0.643351	0.027729	0.12317	1.27363	2.57218e-16	6.64558e-15	69.1175	88.496	20.9319	26.5236	44.2281	61.2436	MSL3	MSCS-like 3	protein_coding	MSCS-like 3 (MSL3); FUNCTIONS IN: ion channel activity; INVOLVED IN: plastid organization, response to osmotic stress; LOCATED IN: membrane, plastid envelope; EXPRESSED IN: 26 plant structures; EXPRESSED DURING: 15 growth stages; CONTAINS InterPro DOMAIN/
AT2G43320	-1.64603	1.32408e-37	6.32907e-36	-0.145113	0.187378	0.448101	1.47674	1.64215e-29	8.90772e-28	57.0566	55.1464	21.0458	20.5566	51.362	55.1866			protein_coding	S-adenosyl-L-methionine-dependent methyltransferases superfamily protein; FUNCTIONS IN: molecular_function unknown; INVOLVED IN: biological_process unknown; EXPRESSED IN: 25 plant structures; EXPRESSED DURING: 13 growth stages; CONTAINS InterPro DOMAIN/s:
AT1G14740	-1.20179	3.16363e-37	1.50905e-35	-0.390939	3.51715e-05	0.000545348	0.78672	2.81386e-16	7.22919e-15	148.411	157.976	75.7042	78.7699	114.431	129.892	TTA1	TITANIA 1	protein_coding	Protein of unknown function (DUF1423); CONTAINS InterPro DOMAIN/s: Protein of unknown function DUF1423, plant (InterPro:IPR004082); BEST Arabidopsis thaliana protein match is: Protein of unknown function (DUF1423) (TAIR:AT3G63500.1); Has 415 Blast hits to
AT3G52800	-1.16635	5.12955e-37	2.44171e-35	-0.13368	0.0716329	0.240897	1.00822	2.07005e-30	1.1774e-28	1133.39	1088.43	614.88	533.7	1048.76	1067.62			protein_coding	A20/AN1-like zinc finger family protein; FUNCTIONS IN: DNA binding, zinc ion binding; INVOLVED IN: response to chitin; LOCATED IN: cellular_component unknown; EXPRESSED IN: 23 plant structures; EXPRESSED DURING: 15 growth stages; CONTAINS InterPro DOMAIN/
AT4G28400	-1.25825	5.43854e-37	2.58342e-35	-0.367869	4.80431e-05	0.000715043	0.866197	6.76055e-20	2.21713e-18	245.907	256.691	124.567	131.89	186.244	193.688			protein_coding	Protein phosphatase 2C family protein; FUNCTIONS IN: protein serine/threonine phosphatase activity, catalytic activity; LOCATED IN: cellular_component unknown; EXPRESSED IN: 22 plant structures; EXPRESSED DURING: 13 growth stages; CONTAINS InterPro DOMAIN
AT1G25560	-1.76975	7.23022e-37	3.42739e-35	-0.841644	0.00332649	0.0238073	0.903542	1.28024e-16	3.39976e-15	248.744	342.392	101.993	99.4639	154.789	190.705	TEM1	TEMPRANILLO 1	protein_coding	TEMPRANILLO 1 (TEM1); FUNCTIONS IN: DNA binding, sequence-specific DNA binding transcription factor activity; INVOLVED IN: photoperiodism, flowering, ethylene mediated signaling pathway; LOCATED IN: chloroplast; EXPRESSED IN: 22 plant structures; EXPRESSE
AT5G50670	-1.576	1.19049e-36	5.63168e-35	-0.169492	0.0955398	0.29234	1.38213	8.28886e-29	4.33197e-27	93.2449	84.9067	37.818	31.4403	78.2733	87.437	SPL13B	SQUAMOSA PROMOTER-BINDING PROTEIN LIKE 13B	protein_coding	Squamosa promoter-binding protein-like (SBP domain) transcription factor family protein; FUNCTIONS IN: DNA binding; INVOLVED IN: biological_process unknown; LOCATED IN: nucleus; CONTAINS InterPro DOMAIN/s: Transcription factor, SBP-box (InterPro:IPR004333
AT4G36040	-1.69766	1.21482e-36	5.73497e-35	-1.16669	2.09475e-06	4.70978e-05	0.50625	3.69355e-06	3.27837e-05	240.245	316.935	97.089	102.455	119.087	140.79	J11	DnaJ11	protein_coding	Chaperone DnaJ-domain superfamily protein; FUNCTIONS IN: heat shock protein binding; INVOLVED IN: protein folding, response to stress; LOCATED IN: nucleus; EXPRESSED IN: 24 plant structures; EXPRESSED DURING: 14 growth stages; CONTAINS InterPro DOMAIN/s:
AT4G21390	-2.68306	1.33818e-36	6.30431e-35	-0.830439	1.24036e-07	3.80521e-06	1.83043	2.88371e-14	6.43326e-13	13.2358	13.4925	2.05199	2.69672	7.57436	8.09446	B120		protein_coding	B120; FUNCTIONS IN: protein serine/threonine kinase activity, sugar binding, protein kinase activity, ATP binding; INVOLVED IN: protein amino acid phosphorylation, recognition of pollen; LOCATED IN: plasma membrane; EXPRESSED IN: 13 plant structures; EXPR
AT5G18490	-2.06514	1.51272e-36	7.11196e-35	-0.60752	3.81723e-06	7.96568e-05	1.43239	3.0741e-16	7.86247e-15	32.5958	29.3823	9.35421	7.81366	22.0171	20.415			protein_coding	Plant protein of unknown function (DUF946); CONTAINS InterPro DOMAIN/s: Protein of unknown function DUF946 (InterPro:IPR009291); BEST Arabidopsis thaliana protein match is: Plant protein of unknown function (DUF946) (TAIR:AT3G04350.1); Has 1807 Blast hits
AT4G12030	1.46661	2.54698e-36	1.19499e-34	1.01687	1.0345e-19	1.69869e-17	-0.474446	3.07779e-05	0.000234299	38.1061	35.9931	129.244	108.472	84.716	73.3516	BAT5	bile acid transporter 5	protein_coding	bile acid transporter 5 (BAT5); CONTAINS InterPro DOMAIN/s: Bile acid:sodium symporter (InterPro:IPR002657); BEST Arabidopsis thaliana protein match is: Sodium Bile acid symporter family (TAIR:AT4G22840.1); Has 30201 Blast hits to 17322 proteins in 780 sp
AT4G09150	-1.26644	2.80333e-36	1.31258e-34	-0.551605	7.87718e-09	3.22048e-07	0.69089	5.60615e-11	9.27242e-10	82.9177	85.7927	38.4828	42.5457	56.4285	63.8996			protein_coding	T-complex protein 11; FUNCTIONS IN: phosphopantetheine binding; INVOLVED IN: biological_process unknown; LOCATED IN: cellular_component unknown; EXPRESSED IN: 24 plant structures; EXPRESSED DURING: 15 growth stages; CONTAINS InterPro DOMAIN/s: T-complex 1
AT4G39030	-1.54118	3.13453e-36	1.46168e-34	-0.551894	4.79931e-07	1.27175e-05	0.964894	1.53847e-13	3.22796e-12	47.3905	45.3489	18.4723	18.4455	33.7919	32.2522	EDS5	ENHANCED DISEASE SUSCEPTIBILITY 5	protein_coding	ENHANCED DISEASE SUSCEPTIBILITY 5 (EDS5); FUNCTIONS IN: antiporter activity, drug transmembrane transporter activity, transporter activity; INVOLVED IN: salicylic acid biosynthetic process, negative regulation of defense response, defense response, respon
AT5G62865	-1.9987	3.1329e-36	1.46168e-34	-0.385616	0.00292981	0.021722	1.589	2.79578e-22	1.04232e-20	58.8034	62.2819	17.1959	17.8891	49.2467	47.6551			protein_coding	unknown protein; BEST Arabidopsis thaliana protein match is: unknown protein (TAIR:AT3G48020.1).
AT4G09030	-1.08514	3.50709e-36	1.63208e-34	-0.0804658	0.33135	0.619846	0.980455	1.43123e-29	7.80053e-28	500.144	492.844	270.825	271.724	475.067	506.084	AGP10	arabinogalactan protein 10	protein_coding	arabinogalactan protein 10 (AGP10); BEST Arabidopsis thaliana protein match is: arabinogalactan protein 5 (TAIR:AT1G35230.1); Has 48976 Blast hits to 22309 proteins in 1360 species: Archae - 353; Bacteria - 13758; Metazoa - 10045; Fungi - 3818; Plants - 7
AT5G04480	-1.33589	3.51472e-36	1.63231e-34	-0.155093	0.172428	0.424489	1.15711	1.52924e-20	5.20147e-19	52.6426	53.1041	23.1363	25.3907	43.8663	55.4247			protein_coding	UDP-Glycosyltransferase superfamily protein; FUNCTIONS IN: molecular_function unknown; INVOLVED IN: biosynthetic process; LOCATED IN: Golgi apparatus; EXPRESSED IN: 21 plant structures; EXPRESSED DURING: 12 growth stages; CONTAINS InterPro DOMAIN/s: Glyco
AT3G28200	-1.23619	3.54507e-36	1.64308e-34	-0.206607	0.0154623	0.0788528	1.00542	2.34532e-25	1.03244e-23	189.337	184.843	87.7803	96.218	166.486	172.206			protein_coding	Peroxidase superfamily protein; FUNCTIONS IN: protein binding, peroxidase activity; INVOLVED IN: oxidation reduction, response to oxidative stress; LOCATED IN: plant-type cell wall; EXPRESSED IN: 22 plant structures; EXPRESSED DURING: 13 growth stages; CO
AT1G10090	-1.48854	3.56786e-36	1.6503e-34	-0.204565	0.0778742	0.254621	1.26016	1.92731e-23	7.61969e-22	54.823	59.5525	22.4744	24.7759	46.6635	57.1845			protein_coding	Early-responsive to dehydration stress protein (ERD4); FUNCTIONS IN: molecular_function unknown; INVOLVED IN: biological_process unknown; LOCATED IN: endomembrane system, membrane; EXPRESSED IN: 24 plant structures; EXPRESSED DURING: 14 growth stages; CON
AT5G36925	-2.35882	3.65377e-36	1.68663e-34	-0.397737	0.00756961	0.0452393	1.93736	4.50267e-28	2.25537e-26	60.0569	74.9658	16.4378	14.1788	55.425	51.9363			protein_coding	unknown protein; BEST Arabidopsis thaliana protein match is: unknown protein (TAIR:AT5G36920.1); Has 9 Blast hits to 9 proteins in 2 species: Archae - 0; Bacteria - 0; Metazoa - 0; Fungi - 0; Plants - 9; Viruses - 0; Other Eukaryotes - 0 (source: NCBI BLi
AT4G17500	-1.36808	4.39283e-36	2.02371e-34	-0.501643	1.04809e-08	4.16596e-07	0.842357	1.54068e-15	3.78002e-14	249.191	256.269	104.597	122.281	184.719	188.421	ERF-1	ethylene responsive element binding factor 1	protein_coding	ethylene responsive element binding factor 1 (ERF-1); CONTAINS InterPro DOMAIN/s: DNA-binding, integrase-type (InterPro:IPR016177), Pathogenesis-related transcriptional factor/ERF, DNA-binding (InterPro:IPR001471); BEST Arabidopsis thaliana protein match
AT4G18205	-1.92062	4.62947e-36	2.12844e-34	-0.954707	1.14001e-13	1.03339e-11	0.941958	3.5788e-08	4.22934e-07	49.6501	44.7404	13.2651	15.5196	26.103	24.6842			protein_coding	Nucleotide-sugar transporter family protein; CONTAINS InterPro DOMAIN/s: Protein of unknown function DUF250 (InterPro:IPR004853); BEST Arabidopsis thaliana protein match is: purine permease 7 (TAIR:AT4G18197.1); Has 35333 Blast hits to 34131 proteins in 2
AT2G39110	-3.04245	4.76605e-36	2.18684e-34	-0.0336915	0.84564	0.943602	2.9843	7.52759e-45	8.57283e-43	25.2496	17.6871	3.17795	2.82746	21.5408	22.0248			protein_coding	Protein kinase superfamily protein; FUNCTIONS IN: protein kinase activity, kinase activity, ATP binding; INVOLVED IN: protein amino acid phosphorylation; LOCATED IN: cellular_component unknown; EXPRESSED IN: 11 plant structures; EXPRESSED DURING: 4 anthes
AT3G20500	-1.21698	5.45763e-36	2.49916e-34	-0.0888732	0.329069	0.617367	1.10389	4.6463e-30	2.5878e-28	159.725	163.571	81.6666	79.6209	152.579	165.144	PAP18	purple acid phosphatase 18	protein_coding	purple acid phosphatase 18 (PAP18); FUNCTIONS IN: protein serine/threonine phosphatase activity, acid phosphatase activity; INVOLVED IN: biological_process unknown; LOCATED IN: endomembrane system; EXPRESSED IN: 24 plant structures; EXPRESSED DURING: 13 g
AT4G36990	-1.23378	6.22653e-36	2.84556e-34	-0.192733	0.0292041	0.127739	1.01676	1.67968e-25	7.48046e-24	182.984	188.463	96.2959	86.963	163.271	176.435	HSF4	heat shock factor 4	protein_coding	heat shock factor 4 (HSF4); FUNCTIONS IN: transcription repressor activity, DNA binding, sequence-specific DNA binding transcription factor activity; INVOLVED IN: response to cyclopentenone, response to heat; LOCATED IN: nucleus; CONTAINS InterPro DOMAIN/
AT4G01250	-1.65036	6.84388e-36	3.12146e-34	-0.635255	9.33419e-10	4.49499e-08	0.990789	2.60308e-13	5.34413e-12	164.391	172.653	70.5082	54.154	105.023	121.878	WRKY22		protein_coding	WRKY22; CONTAINS InterPro DOMAIN/s: DNA-binding WRKY (InterPro:IPR003657); BEST Arabidopsis thaliana protein match is: WRKY family transcription factor (TAIR:AT4G23550.1); Has 3274 Blast hits to 2836 proteins in 187 species: Archae - 0; Bacteria - 0; Meta
AT5G04880	-1.32274	8.44197e-36	3.84269e-34	-0.404663	0.000112566	0.00147196	0.89366	6.61582e-19	2.02193e-17	95.6131	79.8325	41.6655	39.9358	73.7174	64.515			pseudogene	expressed protein
AT2G14290	-2.20481	8.99153e-36	4.08472e-34	-0.0973464	0.475192	0.740975	2.08329	2.4223e-33	1.54025e-31	43.1153	47.9785	10.1824	12.6351	47.6073	41.3874			protein_coding	CONTAINS InterPro DOMAIN/s: F-box domain, cyclin-like (InterPro:IPR001810), F-box domain, Skp2-like (InterPro:IPR022364), Protein of unknown function DUF295 (InterPro:IPR005174); BEST Arabidopsis thaliana protein match is: F-box family protein with a doma
AT5G58670	-1.82609	9.41774e-36	4.26987e-34	-0.473225	0.000105965	0.00140026	1.3284	1.38629e-28	7.19839e-27	76.8009	97.1991	26.0875	30.8377	64.327	66.917	PLC1	phospholipase C1	protein_coding	phospholipase C1 (PLC1); CONTAINS InterPro DOMAIN/s: Phospholipase C, phosphoinositol-specific, EF-hand-like (InterPro:IPR015359), Phospholipase C, phosphatidylinositol-specific , X domain (InterPro:IPR000909), EF-Hand 1, calcium-binding site (InterPro:IP
AT2G30500	-1.24611	9.98583e-36	4.51849e-34	-0.0450756	0.643846	0.849179	1.17667	1.92868e-27	9.3537e-26	159.365	162.959	83.2092	74.9373	150.722	179.815	NET4B	Networked 4B	protein_coding	Kinase interacting (KIP1-like) family protein; CONTAINS InterPro DOMAIN/s: KIP1-like (InterPro:IPR011684); BEST Arabidopsis thaliana protein match is: Kinase interacting (KIP1-like) family protein (TAIR:AT5G58320.2); Has 35333 Blast hits to 34131 proteins
AT1G25370	-2.05509	1.00582e-35	4.54226e-34	-0.286335	0.0239226	0.110577	1.74438	2.45884e-25	1.07826e-23	42.6678	43.565	13.0285	11.0881	36.9325	37.0755			protein_coding	Protein of unknown function (DUF1639); CONTAINS InterPro DOMAIN/s: Protein of unknown function DUF1639 (InterPro:IPR012438); BEST Arabidopsis thaliana protein match is: Protein of unknown function (DUF1639) (TAIR:AT1G68340.1); Has 265 Blast hits to 265 pr
AT4G36945	-2.11355	1.07421e-35	4.84158e-34	-0.301018	0.0291778	0.127708	1.78875	1.36424e-24	5.78313e-23	34.5159	37.1043	9.54477	9.63151	28.7121	32.1064			protein_coding	PLC-like phosphodiesterases superfamily protein; FUNCTIONS IN: phospholipase C activity, phosphoric diester hydrolase activity; INVOLVED IN: intracellular signaling pathway, lipid metabolic process; LOCATED IN: endomembrane system; CONTAINS InterPro DOMAI
AT2G38250	-2.70281	1.14825e-35	5.1651e-34	-0.503861	0.00442305	0.0297681	2.17481	2.87907e-19	9.11546e-18	20.0344	22.2986	4.05961	3.48119	13.5562	17.7276			protein_coding	Homeodomain-like superfamily protein; FUNCTIONS IN: sequence-specific DNA binding transcription factor activity; INVOLVED IN: regulation of transcription; LOCATED IN: nucleolus; EXPRESSED IN: stamen; EXPRESSED DURING: 4 anthesis, petal differentiation and
AT1G47380	-1.48428	1.33801e-35	6.0069e-34	-0.384972	0.000449429	0.00474414	1.07526	8.34448e-19	2.5367e-17	57.514	61.7666	24.4849	24.9586	45.1418	50.4111			protein_coding	Protein phosphatase 2C family protein; FUNCTIONS IN: protein serine/threonine phosphatase activity, catalytic activity; INVOLVED IN: biological_process unknown; LOCATED IN: cellular_component unknown; EXPRESSED IN: 23 plant structures; EXPRESSED DURING: 1
AT1G80840	-1.13537	2.64561e-35	1.1854e-33	-0.142317	0.0552778	0.201635	0.968609	3.97831e-28	2.01032e-26	1105.65	1066.26	613.908	532.369	1012.46	1042.9	WRKY40	WRKY DNA-binding protein 40	protein_coding	WRKY DNA-binding protein 40 (WRKY40); CONTAINS InterPro DOMAIN/s: DNA-binding WRKY (InterPro:IPR003657); BEST Arabidopsis thaliana protein match is: WRKY DNA-binding protein 18 (TAIR:AT4G31800.2); Has 3306 Blast hits to 2859 proteins in 187 species: Archa
AT1G74950	-1.47254	2.78458e-35	1.24523e-33	-0.297786	0.000502112	0.00518763	1.15079	1.88334e-25	8.35494e-24	395.443	415.603	149.206	189.21	334.631	354.57	TIFY10B		protein_coding	TIFY10B; CONTAINS InterPro DOMAIN/s: Tify (InterPro:IPR010399), CCT domain-like (InterPro:IPR018467); BEST Arabidopsis thaliana protein match is: jasmonate-zim-domain protein 1 (TAIR:AT1G19180.1); Has 432 Blast hits to 427 proteins in 29 species: Archae -
AT3G12740	-1.21616	2.89397e-35	1.29162e-33	-0.506934	2.36152e-08	8.85372e-07	0.684939	5.98785e-12	1.09131e-10	135.002	136.664	68.8822	66.7398	98.4975	101.248	ALIS1	ALA-interacting subunit 1	protein_coding	ALA-interacting subunit 1 (ALIS1); CONTAINS InterPro DOMAIN/s: Protein of unknown function DUF284, transmembrane eukaryotic (InterPro:IPR005045); BEST Arabidopsis thaliana protein match is: LEM3 (ligand-effect modulator 3) family protein / CDC50 family pr
AT5G56170	-1.1466	3.32134e-35	1.47948e-33	-0.19742	0.0256442	0.116281	0.924981	4.5732e-23	1.75941e-21	325.487	329.897	171.517	171.717	287.3	310.02	LLG1	LORELEI-LIKE-GPI-ANCHORED PROTEIN 1	protein_coding	LORELEI-LIKE-GPI-ANCHORED PROTEIN 1 (LLG1); BEST Arabidopsis thaliana protein match is: lorelei (TAIR:AT4G26466.1); Has 1807 Blast hits to 1807 proteins in 277 species: Archae - 0; Bacteria - 0; Metazoa - 736; Fungi - 347; Plants - 385; Viruses - 0; Other
AT5G66620	-2.11173	3.54362e-35	1.57543e-33	-0.38537	0.00144355	0.012332	1.70179	4.14069e-22	1.52878e-20	43.1792	40.1959	13.365	9.24989	30.7215	36.9389	DAR6	DA1-related protein 6	protein_coding	DA1-related protein 6 (DAR6); FUNCTIONS IN: zinc ion binding; EXPRESSED IN: 13 plant structures; EXPRESSED DURING: 8 growth stages; CONTAINS InterPro DOMAIN/s: Zinc finger, LIM-type (InterPro:IPR001781), Ubiquitin interacting motif (InterPro:IPR003903), P
AT5G40450	-1.35848	3.82237e-35	1.69606e-33	-1.36353	2.58112e-63	3.97751e-60	-0.0289528	0.789449	0.907329	92.2596	89.3749	36.315	45.1653	35.2681	37.9744			protein_coding	unknown protein; FUNCTIONS IN: molecular_function unknown; INVOLVED IN: biological_process unknown; LOCATED IN: chloroplast, plasma membrane; EXPRESSED IN: 24 plant structures; EXPRESSED DURING: 13 growth stages; Has 30201 Blast hits to 17322 proteins in
AT3G56370	1.20771	3.92264e-35	1.73719e-33	0.423563	2.42234e-05	0.000394527	-0.808429	3.58931e-18	1.05608e-16	30.2413	29.0301	77.494	81.1942	42.2374	40.7998			protein_coding	Leucine-rich repeat protein kinase family protein; FUNCTIONS IN: protein serine/threonine kinase activity, kinase activity, ATP binding; INVOLVED IN: transmembrane receptor protein tyrosine kinase signaling pathway, protein amino acid phosphorylation; LOC
AT5G49900	-1.87764	5.07048e-35	2.24119e-33	-0.15109	0.258189	0.540696	1.7025	9.13329e-28	4.49613e-26	20.7648	23.5073	7.41753	6.5755	19.0312	23.1855			protein_coding	Beta-glucosidase, GBA2 type family protein; FUNCTIONS IN: catalytic activity, glucosylceramidase activity; INVOLVED IN: glucosylceramide catabolic process, sphingolipid metabolic process; LOCATED IN: integral to membrane, membrane; EXPRESSED IN: 24 plant
AT2G47680	-1.51784	5.93673e-35	2.61902e-33	-0.0818097	0.519536	0.773302	1.41184	1.13035e-27	5.51701e-26	43.1389	49.71	19.0862	18.552	40.2727	51.5711			protein_coding	zinc finger (CCCH type) helicase family protein; FUNCTIONS IN: helicase activity, zinc ion binding, nucleic acid binding, ATP binding, ATP-dependent helicase activity; INVOLVED IN: nucleobase, nucleoside, nucleotide and nucleic acid metabolic process; LOC
AT1G30730	-2.37305	6.49973e-35	2.86188e-33	-1.01545	1.15396e-07	3.60643e-06	1.33325	1.39307e-08	1.7416e-07	24.6709	30.9127	6.59118	5.879	11.5083	17.331			protein_coding	FAD-binding Berberine family protein; FUNCTIONS IN: electron carrier activity, oxidoreductase activity, FAD binding, catalytic activity; LOCATED IN: endomembrane system; CONTAINS InterPro DOMAIN/s: FAD-binding, type 2 (InterPro:IPR016166), Berberine/berbe
AT1G75220	-1.61593	6.75882e-35	2.97025e-33	-0.44856	8.87762e-06	0.000165438	1.1434	2.4167e-21	8.60352e-20	107.535	121.226	38.2652	48.244	84.2707	91.0956	ERDL6	ERD6-like 6	protein_coding	Major facilitator superfamily protein; FUNCTIONS IN: carbohydrate transmembrane transporter activity, sugar:hydrogen symporter activity; INVOLVED IN: transport, transmembrane transport; LOCATED IN: plasma membrane, membrane; EXPRESSED IN: 25 plant structu
AT2G46510	-1.08147	6.84507e-35	3.00239e-33	-0.212693	0.00911449	0.0523782	0.84455	5.86749e-24	2.38991e-22	214.409	220.84	116.9	121.539	193.364	199.136	AIB	ABA-inducible BHLH-type transcription factor	protein_coding	ABA-inducible BHLH-type transcription factor (AIB); CONTAINS InterPro DOMAIN/s: Helix-loop-helix DNA-binding domain (InterPro:IPR001092), Helix-loop-helix DNA-binding (InterPro:IPR011598); BEST Arabidopsis thaliana protein match is: basic helix-loop-helix
AT5G48657	-2.41517	6.96305e-35	3.0483e-33	-0.238875	0.126126	0.349388	2.15239	3.04917e-25	1.33203e-23	34.6934	34.4449	8.28364	7.46883	28.0734	34.3637			protein_coding	defense protein-related; FUNCTIONS IN: molecular_function unknown; INVOLVED IN: biological_process unknown; LOCATED IN: chloroplast; BEST Arabidopsis thaliana protein match is: RPM1-interacting protein 4 (RIN4) family protein (TAIR:AT3G07195.1); Has 35333
AT2G32800	-1.41161	7.33641e-35	3.20562e-33	-0.30231	0.00236943	0.0182565	1.08512	8.12658e-24	3.28667e-22	62.1046	67.3294	27.0956	29.3113	54.5476	55.2172	AP4.3A		protein_coding	AP4.3A; FUNCTIONS IN: protein serine/threonine kinase activity, protein kinase activity, ATP binding; INVOLVED IN: protein amino acid phosphorylation; LOCATED IN: plasma membrane; EXPRESSED IN: 19 plant structures; EXPRESSED DURING: 10 growth stages; CONT
AT1G30755	-1.97211	1.19414e-34	5.20782e-33	-0.27282	0.0563167	0.204198	1.67535	4.96502e-21	1.74049e-19	18.4255	20.2906	5.6322	5.47811	14.4033	17.286			protein_coding	Protein of unknown function (DUF668); CONTAINS InterPro DOMAIN/s: Protein of unknown function DUF668 (InterPro:IPR007700), Protein of unknown function DUF3475 (InterPro:IPR021864); BEST Arabidopsis thaliana protein match is: Protein of unknown function (D
AT5G66900	-1.56548	1.28335e-34	5.58623e-33	-0.366687	0.0010283	0.009317	1.17454	3.11124e-19	9.8153e-18	37.4573	34.1969	13.7781	13.8841	26.7406	29.4395			protein_coding	Disease resistance protein (CC-NBS-LRR class) family; FUNCTIONS IN: ATP binding; INVOLVED IN: apoptosis, defense response; CONTAINS InterPro DOMAIN/s: NB-ARC (InterPro:IPR002182), Powdery mildew resistance protein, RPW8 domain (InterPro:IPR008808), Disea
AT1G80120	-1.87823	1.3441e-34	5.83958e-33	-0.153062	0.257358	0.539526	1.70125	1.57422e-30	9.07694e-29	55.5806	65.6552	19.7525	18.5258	51.9888	62.1904			protein_coding	Protein of unknown function (DUF567); CONTAINS InterPro DOMAIN/s: Protein of unknown function DUF567 (InterPro:IPR007612); BEST Arabidopsis thaliana protein match is: Protein of unknown function (DUF567) (TAIR:AT3G15810.1); Has 439 Blast hits to 438 prote
AT5G17680	-3.85986	1.72451e-34	7.47811e-33	-0.553772	0.00736913	0.0442922	3.28338	4.09136e-21	1.44085e-19	5.46761	4.9353	0.381316	0.43036	3.30059	4.10002			protein_coding	disease resistance protein (TIR-NBS-LRR class), putative; FUNCTIONS IN: transmembrane receptor activity, ATP binding; INVOLVED IN: signal transduction, defense response, apoptosis, innate immune response; LOCATED IN: intrinsic to membrane; EXPRESSED IN: 1
AT4G12790	-1.19678	2.25184e-34	9.74634e-33	0.0784138	0.399276	0.681559	1.25101	9.59645e-36	7.04078e-34	150.725	145.706	78.2799	75.5291	155.055	171.474			protein_coding	P-loop containing nucleoside triphosphate hydrolases superfamily protein; FUNCTIONS IN: nucleotide binding, ATP binding; INVOLVED IN: biological_process unknown; LOCATED IN: cellular_component unknown; EXPRESSED IN: 23 plant structures; EXPRESSED DURING:
AT5G57785	2.25043	2.43338e-34	1.05122e-32	-0.254274	0.420321	0.698229	-2.52883	2.80651e-28	1.42764e-26	7.14632	7.43569	42.6542	40.5772	8.45882	4.53513			protein_coding	unknown protein; Has 30201 Blast hits to 17322 proteins in 780 species: Archae - 12; Bacteria - 1396; Metazoa - 17338; Fungi - 3422; Plants - 5037; Viruses - 0; Other Eukaryotes - 2996 (source: NCBI BLink).
AT2G30440	-1.12658	2.52387e-34	1.08826e-32	-0.301073	0.000603697	0.00603486	0.801238	3.22687e-17	8.96434e-16	143.234	138.67	76.3965	73.2951	115.087	123.95	TPP	thylakoid processing peptide	protein_coding	thylakoid processing peptide (TPP); CONTAINS InterPro DOMAIN/s: Peptidase S24/S26A/S26B/S26C, beta-ribbon domain (InterPro:IPR011056), Peptidase S24/S26A/S26B/S26C (InterPro:IPR015927), Peptidase S26A, signal peptidase I, conserved site (InterPro:IPR01975
AT1G74930	1.22632	2.79792e-34	1.20416e-32	0.184409	0.537092	0.784039	-1.06721	0.000226561	0.00144181	77.701	81.301	216.267	215.502	113.173	75.5322	ORA47		protein_coding	ORA47; CONTAINS InterPro DOMAIN/s: DNA-binding, integrase-type (InterPro:IPR016177), Pathogenesis-related transcriptional factor/ERF, DNA-binding (InterPro:IPR001471); BEST Arabidopsis thaliana protein match is: Integrase-type DNA-binding superfamily prot
AT2G03090	1.90162	3.40979e-34	1.46474e-32	0.494782	0.0184293	0.0905778	-1.43234	8.72779e-17	2.35599e-15	12.746	14.3475	62.5931	55.3161	23.6713	16.2614	EXPA15	expansin A15	protein_coding	expansin A15 (EXPA15); INVOLVED IN: plant-type cell wall modification involved in multidimensional cell growth, syncytium formation, unidimensional cell growth, plant-type cell wall loosening; LOCATED IN: endomembrane system, extracellular region; EXPRESS
AT1G76160	-1.43079	3.43323e-34	1.47205e-32	-0.585103	1.04264e-08	4.15254e-07	0.821591	3.05604e-17	8.5208e-16	508.164	608.034	220.741	259.729	369.318	409.179	sks5	SKU5 similar 5	protein_coding	SKU5 similar 5 (sks5); FUNCTIONS IN: oxidoreductase activity, copper ion binding; INVOLVED IN: oxidation reduction; LOCATED IN: apoplast, cell wall, plant-type cell wall; EXPRESSED IN: 24 plant structures; EXPRESSED DURING: 13 growth stages; CONTAINS Inte
AT4G17615	-1.48947	3.66829e-34	1.56989e-32	0.275147	0.00349125	0.0246355	1.74029	5.2393e-58	1.0903e-55	184.815	158.807	76.8153	63.971	209.15	220.886	CBL1	calcineurin B-like protein 1	protein_coding	calcineurin B-like protein 1 (CBL1); FUNCTIONS IN: calcium ion binding; INVOLVED IN: in 9 processes; LOCATED IN: plasma membrane, cytoplasm; EXPRESSED IN: 28 plant structures; EXPRESSED DURING: 14 growth stages; CONTAINS InterPro DOMAIN/s: EF-Hand 1, calc
AT1G18200	-2.01856	4.29694e-34	1.8355e-32	-0.396864	0.00477917	0.0315769	1.59781	5.81763e-19	1.78514e-17	52.6408	53.8844	15.4109	15.0381	39.1009	45.5631	RABA6b	RAB GTPase homolog A6B	protein_coding	RAB GTPase homolog A6B (RABA6b); FUNCTIONS IN: GTP binding, GTPase activity; INVOLVED IN: intracellular protein transport, signal transduction, nucleocytoplasmic transport, protein transport, small GTPase mediated signal transduction; LOCATED IN: intracel
AT2G47060	-1.30046	5.12373e-34	2.1846e-32	-0.351659	6.50685e-05	0.000925794	0.924317	3.44425e-20	1.15267e-18	251.969	224.18	118.092	102.961	192.216	189.701	PTI1-4	Pto-interacting 1-4	protein_coding	Protein kinase superfamily protein; FUNCTIONS IN: protein serine/threonine kinase activity, protein kinase activity, kinase activity, ATP binding; INVOLVED IN: protein amino acid phosphorylation; EXPRESSED IN: 22 plant structures; EXPRESSED DURING: 13 gro
AT1G63860	-1.39512	5.60052e-34	2.38345e-32	-0.0832495	0.410884	0.691004	1.28753	1.56817e-29	8.52659e-28	62.3425	55.4149	27.8934	24.0131	54.2004	61.8942			protein_coding	Disease resistance protein (TIR-NBS-LRR class) family; FUNCTIONS IN: transmembrane receptor activity, ATP binding; INVOLVED IN: signal transduction, defense response, apoptosis, innate immune response; LOCATED IN: intrinsic to membrane; CONTAINS InterPro
AT4G01010	-2.1659	6.04917e-34	2.5696e-32	-0.663415	5.71636e-06	0.000112824	1.47768	5.47482e-14	1.19584e-12	21.5566	18.9382	5.76245	4.687	12.2942	14.4061	CNGC13	cyclic nucleotide-gated channel 13	protein_coding	cyclic nucleotide-gated channel 13 (CNGC13); FUNCTIONS IN: ion channel activity, cyclic nucleotide binding, calmodulin binding; INVOLVED IN: ion transport, transmembrane transport; LOCATED IN: membrane; EXPRESSED IN: 13 plant structures; EXPRESSED DURING:
AT2G30250	-2.35589	6.16268e-34	2.61298e-32	-0.88164	1.18858e-07	3.68702e-06	1.45149	1.90416e-12	3.61727e-11	35.2889	45.0537	7.78436	10.393	19.6641	26.0376	WRKY25	WRKY DNA-binding protein 25	protein_coding	WRKY DNA-binding protein 25 (WRKY25); CONTAINS InterPro DOMAIN/s: DNA-binding WRKY (InterPro:IPR003657); BEST Arabidopsis thaliana protein match is: WRKY DNA-binding protein 26 (TAIR:AT5G07100.1); Has 5787 Blast hits to 3061 proteins in 192 species: Archa
AT3G29360	-1.04371	7.01199e-34	2.96759e-32	-0.192825	0.0118115	0.0639756	0.826744	3.40141e-23	1.32193e-21	561.698	559.246	301.283	329.521	499.422	524.783	UGD2	UDP-glucose dehydrogenase 2	protein_coding	UDP-glucose 6-dehydrogenase family protein; FUNCTIONS IN: in 6 functions; INVOLVED IN: oxidation reduction, metabolic process; LOCATED IN: cytosol, nucleus; EXPRESSED IN: 25 plant structures; EXPRESSED DURING: 16 growth stages; CONTAINS InterPro DOMAIN/s:
AT4G21680	-1.92254	8.25355e-34	3.48659e-32	-0.659827	2.04887e-09	9.34966e-08	1.23931	1.73898e-15	4.24836e-14	87.642	96.8135	22.9517	33.3441	56.4635	65.6778	NRT1.8	NITRATE TRANSPORTER 1.8	protein_coding	NITRATE TRANSPORTER 1.8 (NRT1.8); FUNCTIONS IN: transporter activity, nitrate transmembrane transporter activity; INVOLVED IN: response to cadmium ion, oligopeptide transport, response to nitrate; LOCATED IN: plasma membrane, membrane; EXPRESSED IN: 9 pla
AT2G31800	-1.17794	8.41898e-34	3.54992e-32	-0.102204	0.254506	0.535799	1.0515	3.36342e-27	1.62088e-25	114.026	109.554	57.529	56.9986	105.706	111.841			protein_coding	Integrin-linked protein kinase family; FUNCTIONS IN: protein serine/threonine/tyrosine kinase activity, kinase activity; INVOLVED IN: regulation of signal transduction, protein amino acid phosphorylation; EXPRESSED IN: 24 plant structures; EXPRESSED DURIN
AT2G32240	-1.17696	8.97858e-34	3.77893e-32	-0.973789	1.33142e-22	2.74973e-20	0.179046	0.0672036	0.186039	126.716	140.14	66.6218	70.3059	65.7825	76.3239			protein_coding	FUNCTIONS IN: molecular_function unknown; INVOLVED IN: response to cadmium ion; LOCATED IN: plasma membrane; EXPRESSED IN: 25 plant structures; EXPRESSED DURING: 13 growth stages; CONTAINS InterPro DOMAIN/s: Prefoldin (InterPro:IPR009053); BEST Arabidopsi
AT1G67750	1.53386	9.19394e-34	3.86247e-32	0.516438	0.000601127	0.00601217	-1.04126	1.62632e-16	4.27418e-15	45.4042	35.0793	131.051	138.313	68.2129	51.6493			protein_coding	Pectate lyase family protein; FUNCTIONS IN: pectate lyase activity; INVOLVED IN: biological_process unknown; LOCATED IN: endomembrane system; EXPRESSED IN: 21 plant structures; EXPRESSED DURING: 13 growth stages; CONTAINS InterPro DOMAIN/s: Pectin lyase f
AT5G40540	-1.83177	1.02347e-33	4.29181e-32	-0.391692	0.00558174	0.0354531	1.41617	1.10186e-16	2.94658e-15	32.1156	34.9459	10.7517	10.4836	23.3412	28.86			protein_coding	Protein kinase superfamily protein; FUNCTIONS IN: protein serine/threonine/tyrosine kinase activity, kinase activity; INVOLVED IN: protein amino acid phosphorylation; LOCATED IN: cellular_component unknown; EXPRESSED IN: 13 plant structures; EXPRESSED DUR
AT5G49520	-1.07226	1.3294e-33	5.5645e-32	-0.0169578	0.838359	0.941362	1.03105	2.75091e-32	1.6659e-30	185.111	184.842	102.442	101.532	186.857	195.194	WRKY48	WRKY DNA-binding protein 48	protein_coding	WRKY DNA-binding protein 48 (WRKY48); CONTAINS InterPro DOMAIN/s: DNA-binding WRKY (InterPro:IPR003657); BEST Arabidopsis thaliana protein match is: WRKY DNA-binding protein 23 (TAIR:AT2G47260.1); Has 1807 Blast hits to 1807 proteins in 277 species: Archa
AT3G15200	-2.10856	1.36288e-33	5.69424e-32	-0.360939	0.0103747	0.0579114	1.72376	9.49917e-25	4.07965e-23	33.861	39.9944	9.68785	10.1889	29.657	30.5428			protein_coding	Tetratricopeptide repeat (TPR)-like superfamily protein; INVOLVED IN: biological_process unknown; LOCATED IN: cytosolic ribosome; CONTAINS InterPro DOMAIN/s: Pentatricopeptide repeat (InterPro:IPR002885); BEST Arabidopsis thaliana protein match is: Tetrat
AT2G46270	-1.53665	1.51279e-33	6.30906e-32	-0.445974	9.45288e-05	0.00127094	1.06641	6.47041e-15	1.51446e-13	52.7718	52.8062	21.9774	20.1674	38.141	42.9241	GBF3	G-box binding factor 3	protein_coding	G-box binding factor 3 (GBF3); CONTAINS InterPro DOMAIN/s: Basic-leucine zipper (bZIP) transcription factor (InterPro:IPR004827), G-box binding, MFMR (InterPro:IPR012900), bZIP transcription factor, bZIP-1 (InterPro:IPR011616); BEST Arabidopsis thaliana p
AT2G41420	-1.20332	1.58445e-33	6.59594e-32	-0.23774	0.00655504	0.0402813	0.941481	3.39298e-22	1.25881e-20	322.253	329.853	156.071	172.13	280.635	297.307	WIH2	WINDHOSE 2	protein_coding	proline-rich family protein; LOCATED IN: plasma membrane; EXPRESSED IN: 23 plant structures; EXPRESSED DURING: 15 growth stages; Has 12775 Blast hits to 6141 proteins in 617 species: Archae - 8; Bacteria - 1509; Metazoa - 4530; Fungi - 1572; Plants - 2511
AT3G46080	-1.68916	2.11723e-33	8.79783e-32	0.0532627	0.650972	0.854216	1.71804	2.49192e-34	1.6977e-32	99.5453	96.284	33.7662	36.45	111.949	100.189			protein_coding	C2H2-type zinc finger family protein; FUNCTIONS IN: sequence-specific DNA binding transcription factor activity, zinc ion binding, nucleic acid binding; INVOLVED IN: response to chitin, regulation of transcription; LOCATED IN: intracellular; CONTAINS Inte
AT4G30780	-1.37681	2.26268e-33	9.3852e-32	-0.188782	0.059045	0.211261	1.16358	1.40141e-26	6.54688e-25	80.0977	70.5153	35.0366	32.1488	70.3649	67.4986			protein_coding	unknown protein; BEST Arabidopsis thaliana protein match is: unknown protein (TAIR:AT2G24100.1); Has 109 Blast hits to 109 proteins in 18 species: Archae - 0; Bacteria - 0; Metazoa - 1; Fungi - 0; Plants - 95; Viruses - 0; Other Eukaryotes - 13 (source: N
AT5G25250	-2.04843	2.29552e-33	9.50418e-32	-0.287296	0.0195649	0.0948554	1.73777	4.48291e-24	1.84234e-22	43.4887	44.6082	10.4324	14.1483	35.3773	40.1054	FLOT1	flotillin 1	protein_coding	SPFH/Band 7/PHB domain-containing membrane-associated protein family; FUNCTIONS IN: molecular_function unknown; INVOLVED IN: biological_process unknown; LOCATED IN: plasma membrane, vacuole; EXPRESSED IN: cultured cell; CONTAINS InterPro DOMAIN/s: Band 7
AT5G54380	-1.33264	2.40379e-33	9.93452e-32	-0.458794	2.41104e-07	6.90991e-06	0.849759	7.633e-16	1.91797e-14	147.002	131.156	58.0871	69.7358	101.401	109.866	THE1	THESEUS1	protein_coding	THESEUS1 (THE1); FUNCTIONS IN: protein kinase activity, kinase activity; INVOLVED IN: in 6 processes; LOCATED IN: plasma membrane; EXPRESSED IN: 26 plant structures; EXPRESSED DURING: 13 growth stages; CONTAINS InterPro DOMAIN/s: Protein kinase, ATP bindi
AT5G17780	3.75055	2.47818e-33	1.02235e-31	-0.16784	0.798382	0.923208	-3.95476	2.21312e-35	1.57821e-33	0.845027	1.09437	14.7894	16.0084	0.619279	1.10436			protein_coding	alpha/beta-Hydrolases superfamily protein; FUNCTIONS IN: hydrolase activity; LOCATED IN: endomembrane system; EXPRESSED IN: 13 plant structures; EXPRESSED DURING: 8 growth stages; CONTAINS InterPro DOMAIN/s: Alpha/beta hydrolase fold-1 (InterPro:IPR000073
AT3G44400	-1.69433	2.7279e-33	1.12334e-31	-0.0549282	0.645246	0.85013	1.61495	1.35428e-35	9.77945e-34	30.1639	24.272	8.97876	9.86704	25.6521	28.1402			protein_coding	Disease resistance protein (TIR-NBS-LRR class) family; FUNCTIONS IN: transmembrane receptor activity, nucleoside-triphosphatase activity, nucleotide binding, ATP binding; INVOLVED IN: signal transduction, defense response, apoptosis, innate immune respons
AT1G73200	-1.27996	2.73498e-33	1.12424e-31	-0.188414	0.0460176	0.17759	1.06739	3.82531e-25	1.65843e-23	62.2617	64.8575	29.496	31.1738	57.1334	59.4813			protein_coding	Putative integral membrane protein conserved region (DUF2404); FUNCTIONS IN: phosphoinositide binding; INVOLVED IN: signal transduction; LOCATED IN: vacuole; EXPRESSED IN: 25 plant structures; EXPRESSED DURING: 14 growth stages; CONTAINS InterPro DOMAIN/s
AT5G42050	-0.959153	3.11932e-33	1.27993e-31	-0.307703	4.32769e-05	0.000653821	0.627179	2.2655e-16	5.89985e-15	1045.7	977.429	588.18	617.532	861.905	844.731			protein_coding	DCD (Development and Cell Death) domain protein; CONTAINS InterPro DOMAIN/s: Development/cell death domain (InterPro:IPR013989), Kelch related (InterPro:IPR013089); BEST Arabidopsis thaliana protein match is: DCD (Development and Cell Death) domain protei
AT4G33430	-1.19132	3.33087e-33	1.36429e-31	-0.16799	0.0761548	0.251088	0.999151	3.36162e-22	1.2492e-20	76.0598	75.2158	38.6025	38.1984	66.8939	73.8502	BAK1	BRI1-associated receptor kinase	protein_coding	BRI1-associated receptor kinase (BAK1); FUNCTIONS IN: protein binding, protein serine/threonine kinase activity, protein heterodimerization activity, kinase activity; INVOLVED IN: in 6 processes; LOCATED IN: endosome, plasma membrane, protein complex; EXP
AT5G16830	-1.23569	3.36188e-33	1.37453e-31	-0.218556	0.00981706	0.0554455	0.992649	4.28129e-23	1.65266e-21	268.423	254.427	137.911	119.578	236.803	232.371	SYP21	syntaxin of plants 21	protein_coding	syntaxin of plants 21 (SYP21); CONTAINS InterPro DOMAIN/s: Target SNARE coiled-coil domain (InterPro:IPR000727), Syntaxin/epimorphin, conserved site (InterPro:IPR006012), t-SNARE (InterPro:IPR010989), Syntaxin, N-terminal (InterPro:IPR006011); BEST Arabi
AT4G19960	-2.01613	3.65007e-33	1.4897e-31	-0.0399168	0.745212	0.898732	1.95154	3.00183e-34	2.02103e-32	22.3308	20.774	5.26653	6.81683	21.2107	21.3958	KUP9	K+ uptake permease 9	protein_coding	K+ uptake permease 9 (KUP9); FUNCTIONS IN: potassium ion transmembrane transporter activity; INVOLVED IN: potassium ion transport; LOCATED IN: membrane; EXPRESSED IN: 23 plant structures; EXPRESSED DURING: 11 growth stages; CONTAINS InterPro DOMAIN/s: K+
AT5G61560	-2.23309	3.78083e-33	1.54032e-31	-0.794835	5.87769e-07	1.51541e-05	1.41416	3.06756e-13	6.24174e-12	21.1193	26.6644	6.57438	5.0098	12.679	16.0927			protein_coding	U-box domain-containing protein kinase family protein; FUNCTIONS IN: ubiquitin-protein ligase activity, protein serine/threonine kinase activity, protein kinase activity, kinase activity, ATP binding; INVOLVED IN: protein amino acid phosphorylation, prote
AT5G41100	-1.37515	3.80097e-33	1.54577e-31	-0.101317	0.318792	0.607477	1.24959	2.33938e-27	1.12976e-25	58.6331	55.3404	25.7128	24.8528	53.0758	57.3117			protein_coding	FUNCTIONS IN: molecular_function unknown; INVOLVED IN: biological_process unknown; LOCATED IN: plasma membrane; EXPRESSED IN: 23 plant structures; EXPRESSED DURING: 13 growth stages; BEST Arabidopsis thaliana protein match is: hydroxyproline-rich glycopro
AT5G64220	-1.38347	3.96833e-33	1.61097e-31	-0.148781	0.131079	0.35765	1.21034	5.76963e-27	2.75726e-25	43.2747	39.2466	19.3374	17.3356	37.7133	39.9995			protein_coding	Calmodulin-binding transcription activator protein with CG-1 and Ankyrin domains; FUNCTIONS IN: calmodulin binding, transcription regulator activity; INVOLVED IN: regulation of transcription; LOCATED IN: nucleus; EXPRESSED IN: 23 plant structures; EXPRESS
AT1G70210	1.5236	4.08439e-33	1.65515e-31	0.390283	0.0068616	0.0418061	-1.1576	1.34209e-20	4.59221e-19	14.8101	13.8986	49.9307	45.7414	20.8033	18.45	CYCD1;1	CYCLIN D1;1	protein_coding	CYCLIN D1;1 (CYCD1;1); FUNCTIONS IN: cyclin-dependent protein kinase regulator activity; INVOLVED IN: G1 phase of mitotic cell cycle, regulation of cell cycle; LOCATED IN: nucleus; EXPRESSED IN: 23 plant structures; EXPRESSED DURING: 13 growth stages; CON
AT3G44990	2.38617	4.3288e-33	1.7511e-31	2.25215	7.56203e-27	2.29531e-24	-0.157677	0.328525	0.569027	6.78914	5.06752	35.8436	35.7202	33.1291	25.5653	XTH31	XYLOGLUCAN ENDOTRANSGLUCOSYLASE/HYDROLASE 31	protein_coding	xyloglucan endo-transglycosylase-related 8 (XTR8); FUNCTIONS IN: hydrolase activity, acting on glycosyl bonds, xyloglucan:xyloglucosyl transferase activity; INVOLVED IN: cell wall biogenesis; LOCATED IN: apoplast, cell wall; EXPRESSED IN: 11 plant structu
AT1G26770	1.73913	4.66826e-33	1.88509e-31	0.0304066	0.86021	0.949023	-1.73267	2.35307e-36	1.78358e-34	16.741	14.9037	57.8465	65.6571	16.3717	17.2156	EXPA10	expansin A10	protein_coding	expansin A10 (EXPA10); CONTAINS InterPro DOMAIN/s: Pollen allergen, N-terminal (InterPro:IPR014734), Rare lipoprotein A (InterPro:IPR005132), Pollen allergen/expansin, C-terminal (InterPro:IPR007117), Barwin-related endoglucanase (InterPro:IPR009009), Exp
AT5G62210	2.47605	5.63009e-33	2.26948e-31	0.83722	0.00181654	0.0148776	-1.6623	8.62955e-20	2.81796e-18	5.4995	4.94453	32.3763	34.8695	9.83436	9.61256			protein_coding	Embryo-specific protein 3, (ATS3); CONTAINS InterPro DOMAIN/s: Lipase/lipooxygenase, PLAT/LH2 (InterPro:IPR008976), Embryo-specific 3 (InterPro:IPR010417); BEST Arabidopsis thaliana protein match is: seed gene 3 (TAIR:AT5G07190.1); Has 13635 Blast hits to
AT4G25100	3.99537	5.92191e-33	2.38292e-31	3.9913	2.09945e-33	9.55871e-31	-0.0278792	0.895125	0.956135	0.927366	0.978601	20.6158	17.753	19.5207	14.8949	FSD1	Fe superoxide dismutase 1	protein_coding	Fe superoxide dismutase 1 (FSD1); FUNCTIONS IN: superoxide dismutase activity, copper ion binding; INVOLVED IN: response to oxidative stress, response to cadmium ion, removal of superoxide radicals, response to copper ion, circadian rhythm; LOCATED IN: in
AT4G10265	-2.94863	6.09345e-33	2.44764e-31	-1.36249	1.43675e-17	1.9714e-15	1.55809	7.59355e-08	8.57966e-07	75.2865	65.1862	13.7636	7.42666	27.7389	29.2047			protein_coding	Wound-responsive family protein; CONTAINS InterPro DOMAIN/s: Protein of unknown function wound-induced (InterPro:IPR022251); BEST Arabidopsis thaliana protein match is: Wound-responsive family protein (TAIR:AT4G10270.1); Has 164 Blast hits to 163 proteins
AT1G51800	-3.91736	6.43896e-33	2.5819e-31	-0.710614	0.00502329	0.0327577	3.18156	5.42007e-17	1.48233e-15	6.32032	8.31938	0.634433	0.47109	3.49756	5.88267	IOS1	IMPAIRED OOMYCETE SUSCEPTIBILITY 1	protein_coding	Leucine-rich repeat protein kinase family protein; FUNCTIONS IN: kinase activity; INVOLVED IN: protein amino acid phosphorylation; LOCATED IN: endomembrane system; EXPRESSED IN: 11 plant structures; EXPRESSED DURING: 6 growth stages; CONTAINS InterPro DOM
AT4G27350	-1.37607	6.85159e-33	2.74255e-31	-0.227121	0.0245687	0.112861	1.1248	3.84802e-23	1.48792e-21	94.9868	98.3393	42.449	43.8675	85.0865	87.5606			protein_coding	Protein of unknown function (DUF1223); CONTAINS InterPro DOMAIN/s: Protein of unknown function DUF1223 (InterPro:IPR010634); BEST Arabidopsis thaliana protein match is: Protein of unknown function (DUF1223) (TAIR:AT5G54240.1); Has 527 Blast hits to 527 pr
AT2G38230	-1.43502	7.45291e-33	2.97804e-31	-0.858798	1.3311e-14	1.3536e-12	0.551971	1.0898e-05	8.97039e-05	122.388	134.463	58.2942	52.0563	69.4599	78.7264	PDX1.1	pyridoxine biosynthesis 1.1	protein_coding	pyridoxine biosynthesis 1.1 (PDX1.1); FUNCTIONS IN: protein heterodimerization activity; INVOLVED IN: vitamin B6 biosynthetic process, response to absence of light; LOCATED IN: cytosol, chloroplast; EXPRESSED IN: 14 plant structures; CONTAINS InterPro DOM
AT1G42470	-1.36553	8.24743e-33	3.28978e-31	-0.130943	0.252299	0.533605	1.211	6.25352e-21	2.17883e-19	35.5292	33.814	14.6855	16.4595	29.5092	36.6625			protein_coding	Patched family protein; FUNCTIONS IN: hedgehog receptor activity; LOCATED IN: plasma membrane, membrane; EXPRESSED IN: 24 plant structures; EXPRESSED DURING: 14 growth stages; CONTAINS InterPro DOMAIN/s: Niemann-Pick C type protein (InterPro:IPR004765), P
AT4G27410	-2.51407	1.13455e-32	4.51767e-31	-0.747087	3.56236e-06	7.4963e-05	1.74332	1.73508e-18	5.16485e-17	40.2229	54.6889	7.86611	11.429	26.65	32.8128	RD26	RESPONSIVE TO DESICCATION 26	protein_coding	RESPONSIVE TO DESICCATION 26 (RD26); CONTAINS InterPro DOMAIN/s: No apical meristem (NAM) protein (InterPro:IPR003441); BEST Arabidopsis thaliana protein match is: NAC domain containing protein 19 (TAIR:AT1G52890.1); Has 297 Blast hits to 297 proteins in
AT2G20900	-1.2998	1.29505e-32	5.14781e-31	-0.345704	0.000445703	0.00471673	0.929824	5.34753e-17	1.46424e-15	78.3063	71.2041	35.5488	33.7887	58.7747	60.6266	DGK5	diacylglycerol kinase 5	protein_coding	diacylglycerol kinase 5 (DGK5); FUNCTIONS IN: diacylglycerol kinase activity; INVOLVED IN: activation of protein kinase C activity by G-protein coupled receptor protein signaling pathway; LOCATED IN: cellular_component unknown; EXPRESSED IN: 25 plant stru
AT1G18590	1.40316	1.30957e-32	5.19651e-31	0.785521	1.94724e-08	7.37412e-07	-0.642348	2.28734e-07	2.41957e-06	33.4705	36.3704	105.427	109.162	70.1829	55.7181	SOT17	sulfotransferase 17	protein_coding	sulfotransferase 17 (SOT17); CONTAINS InterPro DOMAIN/s: Sulfotransferase domain (InterPro:IPR000863); BEST Arabidopsis thaliana protein match is: desulfo-glucosinolate sulfotransferase 18 (TAIR:AT1G74090.1); Has 2933 Blast hits to 2889 proteins in 198 sp
AT5G11070	-1.09507	1.40416e-32	5.56222e-31	-0.194154	0.0220586	0.103854	0.876669	3.5087e-25	1.52986e-23	501.58	532.367	274.584	286.775	466.573	478.167			protein_coding	unknown protein; Has 1807 Blast hits to 1807 proteins in 277 species: Archae - 0; Bacteria - 0; Metazoa - 736; Fungi - 347; Plants - 385; Viruses - 0; Other Eukaryotes - 339 (source: NCBI BLink).
AT4G29310	1.52732	1.49931e-32	5.92887e-31	-0.0209434	0.911296	0.969582	-1.57185	1.27539e-22	4.8018e-21	16.6299	14.8135	52.2991	52.7476	19.1645	13.1225			protein_coding	Protein of unknown function (DUF1005); FUNCTIONS IN: molecular_function unknown; INVOLVED IN: biological_process unknown; LOCATED IN: plant-type cell wall; EXPRESSED IN: stem; CONTAINS InterPro DOMAIN/s: Protein of unknown function DUF1005 (InterPro:IPR01
AT3G52870	-1.16185	1.51115e-32	5.9654e-31	-0.201605	0.0358848	0.148885	0.936045	1.69292e-19	5.45044e-18	123.519	123.879	65.0047	63.2316	105.721	119.16			protein_coding	IQ calmodulin-binding motif family protein; CONTAINS InterPro DOMAIN/s: IQ calmodulin-binding region (InterPro:IPR000048); BEST Arabidopsis thaliana protein match is: calmodulin-binding family protein (TAIR:AT3G58480.1); Has 341 Blast hits to 277 proteins
AT1G56430	1.69197	1.53199e-32	6.03726e-31	0.911522	8.11417e-08	2.64311e-06	-0.80471	1.30533e-07	1.41949e-06	30.3419	24.388	110.958	93.6493	62.9067	44.2671	NAS4	nicotianamine synthase 4	protein_coding	nicotianamine synthase 4 (NAS4); CONTAINS InterPro DOMAIN/s: Nicotianamine synthase (InterPro:IPR004298); BEST Arabidopsis thaliana protein match is: nicotianamine synthase 3 (TAIR:AT1G09240.1); Has 205 Blast hits to 202 proteins in 47 species: Archae - 2
AT5G44870	-1.79248	1.61789e-32	6.36479e-31	-0.426444	0.00593627	0.0372549	1.34138	5.04766e-13	1.0065e-11	18.792	17.2812	6.56279	5.5572	11.6332	16.5312	LAZ5	LAZARUS 5	protein_coding	Disease resistance protein (TIR-NBS-LRR class) family; FUNCTIONS IN: transmembrane receptor activity, ATP binding; INVOLVED IN: signal transduction, apoptosis, defense response, innate immune response; LOCATED IN: intrinsic to membrane; EXPRESSED IN: 19 p
AT3G02140	-3.78366	1.72955e-32	6.79243e-31	-1.66168	0.00160708	0.013448	2.09405	6.91759e-09	9.06415e-08	13.8467	25.0746	1.90955	1.36357	5.03407	7.87685	TMAC2	TWO OR MORE ABRES-CONTAINING GENE 2	protein_coding	TWO OR MORE ABRES-CONTAINING GENE 2 (TMAC2); CONTAINS InterPro DOMAIN/s: Protein of unknown function DUF1675 (InterPro:IPR012463); BEST Arabidopsis thaliana protein match is: ABI five binding protein 3 (TAIR:AT3G29575.4); Has 163 Blast hits to 161 protein
AT1G17600	-3.12298	2.43589e-32	9.55001e-31	-0.288392	0.166056	0.414425	2.81125	1.53828e-23	6.15607e-22	6.50641	4.95259	0.713657	0.795178	4.01799	5.76648			protein_coding	Disease resistance protein (TIR-NBS-LRR class) family; FUNCTIONS IN: transmembrane receptor activity, ATP binding; INVOLVED IN: signal transduction, defense response, apoptosis, innate immune response; LOCATED IN: intrinsic to membrane; EXPRESSED IN: leaf
AT2G15480	-2.64058	2.69919e-32	1.05642e-30	-0.696237	4.82503e-05	0.000717594	1.92016	2.80469e-15	6.75811e-14	14.8048	16.7421	3.07396	2.76192	10.1062	10.3264	UGT73B5	UDP-glucosyl transferase 73B5	protein_coding	UDP-glucosyl transferase 73B5 (UGT73B5); FUNCTIONS IN: quercetin 3-O-glucosyltransferase activity, UDP-glycosyltransferase activity, UDP-glucosyltransferase activity, transferase activity, transferring glycosyl groups; INVOLVED IN: response to other organ
AT1G30720	-2.71042	2.88988e-32	1.12912e-30	-1.11529	6.32065e-10	3.18946e-08	1.57488	3.63096e-09	4.93565e-08	22.8703	27.3574	3.34115	5.46439	10.1447	14.1567			protein_coding	FAD-binding Berberine family protein; FUNCTIONS IN: electron carrier activity, oxidoreductase activity, FAD binding, catalytic activity; LOCATED IN: endomembrane system; CONTAINS InterPro DOMAIN/s: FAD-binding, type 2 (InterPro:IPR016166), Berberine/berbe
AT3G48360	-2.35897	5.90179e-32	2.302e-30	-0.933248	4.53525e-08	1.58283e-06	1.40304	1.8234e-10	2.83941e-09	21.2956	26.352	4.91356	6.03018	11.6496	14.4975	BT2	BTB and TAZ domain protein 2	protein_coding	BTB and TAZ domain protein 2 (BT2); CONTAINS InterPro DOMAIN/s: BTB/POZ (InterPro:IPR013069), Zinc finger, TAZ-type (InterPro:IPR000197), BTB/POZ fold (InterPro:IPR011333), Kelch related (InterPro:IPR013089), BTB/POZ-like (InterPro:IPR000210); BEST Arabid
AT1G04660	1.87589	6.12667e-32	2.38565e-30	-0.134882	0.479076	0.744036	-2.03458	1.05735e-41	1.02558e-39	15.9087	13.5534	57.0103	67.9776	13.5628	14.408			protein_coding	glycine-rich protein; FUNCTIONS IN: molecular_function unknown; INVOLVED IN: biological_process unknown; LOCATED IN: endomembrane system; EXPRESSED IN: 8 plant structures; EXPRESSED DURING: 4 anthesis, F mature embryo stage, petal differentiation and expa
AT2G46520	-1.33729	7.45546e-32	2.89814e-30	-0.420915	1.20751e-05	0.000216757	0.892574	1.51744e-14	3.47009e-13	64.4718	65.306	27.1482	32.3406	47.5521	53.7729			protein_coding	cellular apoptosis susceptibility protein, putative / importin-alpha re-exporter, putative; FUNCTIONS IN: protein transporter activity, importin-alpha export receptor activity, binding; INVOLVED IN: intracellular protein transport, cell proliferation, pro
AT1G62320	-4.59623	8.40302e-32	3.26094e-30	-0.470201	0.0621162	0.218426	4.1049	9.98552e-23	3.79069e-21	5.36183	7.12211	0.245982	0.322884	3.77609	5.68321			protein_coding	ERD (early-responsive to dehydration stress) family protein; FUNCTIONS IN: molecular_function unknown; INVOLVED IN: biological_process unknown; LOCATED IN: endomembrane system, membrane; EXPRESSED IN: pollen tube; CONTAINS InterPro DOMAIN/s: Protein of un
AT1G17380	-1.14838	1.00963e-31	3.91144e-30	-0.072097	0.361367	0.647289	1.05189	1.70892e-28	8.81054e-27	499.892	492.134	281.074	237.738	476.218	504.305	JAZ5	jasmonate-zim-domain protein 5	protein_coding	jasmonate-zim-domain protein 5 (JAZ5); CONTAINS InterPro DOMAIN/s: Tify (InterPro:IPR010399), CCT domain-like (InterPro:IPR018467); BEST Arabidopsis thaliana protein match is: jasmonate-zim-domain protein 6 (TAIR:AT1G72450.1); Has 301 Blast hits to 296 pr
AT3G27210	-1.22394	1.13726e-31	4.39844e-30	0.130261	0.153548	0.396038	1.32989	4.22941e-44	4.67707e-42	208.877	184.991	101.358	93.9871	221.889	227.956			protein_coding	unknown protein; FUNCTIONS IN: molecular_function unknown; INVOLVED IN: N-terminal protein myristoylation; LOCATED IN: plasma membrane; EXPRESSED IN: 22 plant structures; EXPRESSED DURING: 13 growth stages; BEST Arabidopsis thaliana protein match is: unkn
AT5G41790	-1.00859	1.30384e-31	5.0342e-30	-0.377412	1.38024e-05	0.00024383	0.607002	2.25102e-11	3.86557e-10	78.386	74.0898	43.3792	43.6808	58.5431	64.307	CIP1	COP1-interactive protein 1	protein_coding	COP1-interactive protein 1 (CIP1); FUNCTIONS IN: protein binding; INVOLVED IN: regulation of protein import into nucleus; LOCATED IN: cytoskeleton, plasma membrane, chloroplast, vacuole; EXPRESSED IN: 24 plant structures; EXPRESSED DURING: 13 growth stage
AT5G65300	-1.30312	1.37817e-31	5.31221e-30	-0.254986	0.00780174	0.0462814	1.02367	3.79184e-20	1.26345e-18	177.664	179.434	88.8709	79.0188	160.128	152.474			protein_coding	unknown protein; Has 30201 Blast hits to 17322 proteins in 780 species: Archae - 12; Bacteria - 1396; Metazoa - 17338; Fungi - 3422; Plants - 5037; Viruses - 0; Other Eukaryotes - 2996 (source: NCBI BLink).
AT5G58390	1.23402	1.54046e-31	5.9278e-30	0.082059	0.527183	0.778411	-1.17605	1.49857e-24	6.34079e-23	78.4169	67.0506	198.339	197.632	89.1935	71.283			protein_coding	Peroxidase superfamily protein; FUNCTIONS IN: peroxidase activity, heme binding; INVOLVED IN: response to oxidative stress, oxidation reduction; LOCATED IN: endomembrane system; EXPRESSED IN: 10 plant structures; EXPRESSED DURING: 6 growth stages; CONTAIN
AT3G27060	1.1613	1.80556e-31	6.93626e-30	0.811311	2.10063e-15	2.31219e-13	-0.374335	7.46528e-05	0.000527106	53.2359	51.7318	135.979	136.202	99.2281	93.1327	TSO2	TSO MEANING 'UGLY' IN CHINESE 2	protein_coding	TSO MEANING 'UGLY' IN CHINESE 2 (TSO2); FUNCTIONS IN: oxidoreductase activity, transition metal ion binding, ribonucleoside-diphosphate reductase activity; INVOLVED IN: in 6 processes; LOCATED IN: cellular_component unknown; EXPRESSED IN: 25 plant structu
AT4G24230	-2.29711	2.02798e-31	7.77766e-30	-1.69902	9.32781e-26	2.63189e-23	0.575143	0.00580481	0.0253826	45.5465	61.9355	10.3532	13.9959	16.4527	18.9563	ACBP3	acyl-CoA-binding domain 3	protein_coding	acyl-CoA-binding domain 3 (ACBP3); FUNCTIONS IN: acyl-CoA binding; INVOLVED IN: fatty acid transport; LOCATED IN: extracellular region; EXPRESSED IN: 6 plant structures; CONTAINS InterPro DOMAIN/s: Acyl-CoA-binding protein, ACBP (InterPro:IPR000582), FERM
AT5G11670	-1.20093	2.24971e-31	8.61359e-30	-0.363596	5.40377e-05	0.000789597	0.813106	7.56871e-21	2.63306e-19	327.884	369.402	166.297	185.567	279.887	286.832	NADP-ME2	NADP-malic enzyme 2	protein_coding	NADP-malic enzyme 2 (NADP-ME2); FUNCTIONS IN: malate dehydrogenase (oxaloacetate-decarboxylating) (NADP+) activity, oxidoreductase activity, acting on NADH or NADPH, NAD or NADP as acceptor, malic enzyme activity; INVOLVED IN: response to cadmium ion, mal
AT1G16670	-1.51485	2.68156e-31	1.02499e-29	-0.00390364	0.973664	0.991935	1.4869	9.04496e-28	4.46225e-26	45.5147	45.7146	18.7018	18.3074	43.7997	51.3344			protein_coding	Protein kinase superfamily protein; FUNCTIONS IN: protein serine/threonine kinase activity, protein kinase activity, kinase activity, ATP binding; INVOLVED IN: protein amino acid phosphorylation; LOCATED IN: cellular_component unknown; EXPRESSED IN: 23 pl
AT4G29720	1.66521	2.74353e-31	1.04693e-29	0.0647947	0.744793	0.898551	-1.62545	1.74249e-23	6.94901e-22	11.1992	12.1999	44.2349	42.0877	14.9322	10.64	PAO5	polyamine oxidase 5	protein_coding	polyamine oxidase 5 (PAO5); FUNCTIONS IN: primary amine oxidase activity; LOCATED IN: endomembrane system; EXPRESSED IN: 22 plant structures; EXPRESSED DURING: 13 growth stages; CONTAINS InterPro DOMAIN/s: Amine oxidase (InterPro:IPR002937); BEST Arabidop
AT1G32460	-2.08	2.9519e-31	1.12457e-29	-0.899869	1.11742e-08	4.3979e-07	1.15614	2.49822e-14	5.61204e-13	121.165	170.629	40.4217	39.817	78.2729	85.6999			protein_coding	unknown protein; Has 19 Blast hits to 19 proteins in 8 species: Archae - 0; Bacteria - 0; Metazoa - 0; Fungi - 0; Plants - 19; Viruses - 0; Other Eukaryotes - 0 (source: NCBI BLink).
AT2G30766	2.36568	4.03393e-31	1.53423e-29	1.96927	3.26836e-30	1.14868e-27	-0.41981	0.0111315	0.044123	5.72064	6.34254	41.007	28.9061	23.4263	23.9596			protein_coding	unknown protein; FUNCTIONS IN: molecular_function unknown; INVOLVED IN: biological_process unknown; LOCATED IN: cellular_component unknown; Has 30201 Blast hits to 17322 proteins in 780 species: Archae - 12; Bacteria - 1396; Metazoa - 17338; Fungi - 3422;
AT4G30250	1.84813	4.67419e-31	1.7748e-29	1.10752	8.72659e-10	4.23292e-08	-0.764229	9.46524e-07	9.25144e-06	15.3537	11.469	53.4333	61.6654	35.3772	25.4048			protein_coding	P-loop containing nucleoside triphosphate hydrolases superfamily protein; FUNCTIONS IN: nucleoside-triphosphatase activity, ATPase activity, nucleotide binding, ATP binding; INVOLVED IN: biological_process unknown; LOCATED IN: endomembrane system; CONTAIN
AT4G21790	-1.2081	5.68693e-31	2.15576e-29	-0.226059	0.0150068	0.0769469	0.957953	4.35819e-22	1.60391e-20	182.9	196.262	90.0824	100.177	162.245	176.741	TOM1	tobamovirus multiplication 1	protein_coding	tobamovirus multiplication 1 (TOM1); INVOLVED IN: viral replication complex formation and maintenance; LOCATED IN: vacuolar membrane, plasma membrane; EXPRESSED IN: 24 plant structures; EXPRESSED DURING: 15 growth stages; CONTAINS InterPro DOMAIN/s: Prote
AT1G50740	-1.15413	6.79156e-31	2.57024e-29	-0.0824923	0.363848	0.649536	1.04706	5.95916e-25	2.57866e-23	343.528	327.959	184.391	165.454	345.761	316.3			protein_coding	Transmembrane proteins 14C; FUNCTIONS IN: molecular_function unknown; INVOLVED IN: biological_process unknown; LOCATED IN: endomembrane system, membrane; EXPRESSED IN: 23 plant structures; EXPRESSED DURING: 15 growth stages; CONTAINS InterPro DOMAIN/s: Un
AT1G70140	-2.559	7.68988e-31	2.9054e-29	-0.804171	1.15813e-05	0.000209394	1.73089	5.19814e-13	1.0356e-11	12.7588	16.0915	3.06653	2.62152	7.74094	9.56284	FH8	formin 8	protein_coding	formin 8 (FH8); FUNCTIONS IN: actin binding, profilin binding, actin filament binding; INVOLVED IN: actin nucleation, cell tip growth; LOCATED IN: cell-cell junction, plasma membrane; EXPRESSED IN: 17 plant structures; EXPRESSED DURING: 7 growth stages; C
AT3G25610	-1.60991	7.75808e-31	2.92634e-29	-0.38407	0.000902687	0.00833726	1.20137	4.78455e-17	1.3148e-15	23.1323	21.0877	9.02618	7.76647	16.9606	18.415			protein_coding	ATPase E1-E2 type family protein / haloacid dehalogenase-like hydrolase family protein; FUNCTIONS IN: ATPase activity, coupled to transmembrane movement of ions, phosphorylative mechanism; INVOLVED IN: phospholipid transport, ATP biosynthetic process; LOC
AT2G40000	-1.07163	7.80102e-31	2.9377e-29	-0.403845	6.98168e-07	1.76732e-05	0.643618	3.25015e-15	7.78235e-14	1356.83	1466.81	738.705	819.414	1097	1133.98	HSPRO2	ortholog of sugar beet HS1 PRO-1 2	protein_coding	ortholog of sugar beet HS1 PRO-1 2 (HSPRO2); CONTAINS InterPro DOMAIN/s: Hs1pro-1, C-terminal (InterPro:IPR009743), Hs1pro-1, N-terminal (InterPro:IPR009869); BEST Arabidopsis thaliana protein match is: Hs1pro-1 protein (TAIR:AT3G55840.1); Has 71 Blast hi
AT4G13770	0.957032	9.32584e-31	3.50615e-29	0.604222	2.97407e-08	1.0932e-06	-0.377241	0.000353058	0.00215057	247.101	225.686	526.097	537.189	419.406	330.518	CYP83A1	cytochrome P450, family 83, subfamily A, polypeptide 1	protein_coding	cytochrome P450, family 83, subfamily A, polypeptide 1 (CYP83A1); CONTAINS InterPro DOMAIN/s: Cytochrome P450 (InterPro:IPR001128), Cytochrome P450, conserved site (InterPro:IPR017972), Cytochrome P450, E-class, group I (InterPro:IPR002401); BEST Arabidop
AT4G14090	2.08221	9.67259e-31	3.63055e-29	0.875868	1.65582e-05	0.000286245	-1.23076	1.57117e-13	3.29055e-12	7.62934	7.52857	41.2119	33.4034	15.672	13.3841			protein_coding	UDP-Glycosyltransferase superfamily protein; FUNCTIONS IN: UDP-glycosyltransferase activity, UDP-glucosyltransferase activity, anthocyanin 5-O-glucosyltransferase activity; INVOLVED IN: metabolic process; LOCATED IN: mitochondrion; EXPRESSED IN: 14 plant
AT2G20670	-2.00009	1.01179e-30	3.79148e-29	-1.89958	2.0897e-35	1.16286e-32	0.0774003	0.672483	0.840074	97.5287	128.104	27.4703	37.9056	27.4075	35.9569			protein_coding	Protein of unknown function (DUF506) ; LOCATED IN: chloroplast; EXPRESSED IN: 22 plant structures; EXPRESSED DURING: 14 growth stages; CONTAINS InterPro DOMAIN/s: Protein of unknown function DUF506, plant (InterPro:IPR006502); BEST Arabidopsis thaliana pr
AT3G51550	-1.08799	1.07841e-30	4.03451e-29	-0.237831	0.0025436	0.0193602	0.826115	3.43013e-19	1.0756e-17	315.593	307.346	157.77	181.76	265.496	286.363	FER	FERONIA	protein_coding	FERONIA (FER); FUNCTIONS IN: protein kinase activity, kinase activity; INVOLVED IN: pollen tube reception, post-embryonic development, protein amino acid autophosphorylation; LOCATED IN: filiform apparatus, plasma membrane, membrane; EXPRESSED IN: 28 plan
AT5G10100	-1.59495	1.13722e-30	4.24762e-29	0.0703211	0.484514	0.747326	1.6407	4.59389e-38	3.70277e-36	119.21	103.496	47.6936	36.9403	124.943	118.815	TPPI	trehalose-6-phosphate phosphatase I	protein_coding	Haloacid dehalogenase-like hydrolase (HAD) superfamily protein; FUNCTIONS IN: catalytic activity, trehalose-phosphatase activity; INVOLVED IN: trehalose biosynthetic process, metabolic process; LOCATED IN: chloroplast; EXPRESSED IN: embryo, root; EXPRESSE
AT5G12010	-1.78078	1.35419e-30	5.04977e-29	-1.10899	4.69625e-13	3.8876e-11	0.647657	1.76511e-05	0.000140637	59.9423	79.8536	23.3537	23.9168	29.6624	38.2577			protein_coding	unknown protein; INVOLVED IN: response to salt stress; LOCATED IN: chloroplast, plasma membrane, membrane; EXPRESSED IN: 23 plant structures; EXPRESSED DURING: 13 growth stages; BEST Arabidopsis thaliana protein match is: unknown protein (TAIR:AT4G29780.1
AT3G49670	1.31236	1.45539e-30	5.4183e-29	-0.0333306	0.797863	0.922988	-1.36993	1.80902e-34	1.25211e-32	14.2776	13.7261	39.827	40.7386	14.5351	14.0186	BAM2	BARELY ANY MERISTEM 2	protein_coding	BARELY ANY MERISTEM 2 (BAM2); FUNCTIONS IN: protein serine/threonine kinase activity, protein kinase activity, ATP binding; INVOLVED IN: in 9 processes; LOCATED IN: plasma membrane; EXPRESSED IN: 29 plant structures; EXPRESSED DURING: 15 growth stages; CO
AT5G15970	-1.27011	1.52843e-30	5.68099e-29	-0.479723	3.29372e-06	6.99714e-05	0.766092	3.00124e-22	1.1171e-20	1183.5	1444.41	635.225	629.832	966.06	1005.73	KIN2		protein_coding	KIN2; FUNCTIONS IN: molecular_function unknown; INVOLVED IN: response to water deprivation, response to salt stress, response to cold, response to abscisic acid stimulus, response to osmotic stress; LOCATED IN: nucleus, chloroplast, plasma membrane, cytop
AT4G15910	1.03728	1.60291e-30	5.94817e-29	0.10094	0.293175	0.581518	-0.960791	1.36587e-25	6.09475e-24	192.952	185.065	462.422	436.946	220.663	202.56	DI21	drought-induced 21	protein_coding	drought-induced 21 (DI21); CONTAINS InterPro DOMAIN/s: Late embryogenesis abundant protein, group 3 (InterPro:IPR004926); BEST Arabidopsis thaliana protein match is: Late embryogenesis abundant 3 (LEA3) family protein (TAIR:AT1G02820.1); Has 120 Blast hit
AT4G30090	-1.64297	1.69244e-30	6.27026e-29	-0.109678	0.378071	0.662227	1.50927	1.33511e-24	5.67012e-23	42.5296	43.8999	16.4016	15.6968	38.9877	44.8092			protein_coding	FUNCTIONS IN: molecular_function unknown; INVOLVED IN: embryo development ending in seed dormancy; LOCATED IN: endomembrane system; EXPRESSED IN: 8 plant structures; EXPRESSED DURING: 4 anthesis, F mature embryo stage, petal differentiation and expansion
AT1G04200	-1.13955	1.74021e-30	6.43395e-29	-0.306187	0.00297823	0.021995	0.809215	4.12187e-13	8.29118e-12	71.6444	71.652	38.2794	37.2594	55.582	65.3168			protein_coding	FUNCTIONS IN: molecular_function unknown; INVOLVED IN: N-terminal protein myristoylation; LOCATED IN: cellular_component unknown; EXPRESSED IN: 22 plant structures; EXPRESSED DURING: 13 growth stages; CONTAINS InterPro DOMAIN/s: Dymeclin (InterPro:IPR0191
AT2G17220	-1.27545	1.74225e-30	6.43395e-29	-0.0553098	0.559758	0.79835	1.19581	1.69776e-26	7.89905e-25	112.561	109.544	57.0894	49.0928	105.57	117.849	Kin3	kinase 3	protein_coding	Protein kinase superfamily protein; FUNCTIONS IN: protein serine/threonine kinase activity, protein kinase activity, kinase activity, ATP binding; INVOLVED IN: protein amino acid phosphorylation; LOCATED IN: chloroplast; EXPRESSED IN: 22 plant structures;
AT5G47070	-1.06155	1.78277e-30	6.57299e-29	-0.210423	0.0208081	0.0992258	0.826785	5.95232e-18	1.72474e-16	158.711	148.654	83.6973	86.8821	145.125	132.14			protein_coding	Protein kinase superfamily protein; FUNCTIONS IN: protein serine/threonine kinase activity, protein kinase activity, kinase activity, ATP binding; INVOLVED IN: protein amino acid phosphorylation; LOCATED IN: plasma membrane; EXPRESSED IN: 22 plant structu
AT1G22570	-2.04233	1.8134e-30	6.67517e-29	-0.103823	0.470295	0.73738	1.91552	1.75402e-25	7.79637e-24	30.3016	33.3909	7.53651	10.1653	27.2397	35.277			protein_coding	Major facilitator superfamily protein; FUNCTIONS IN: transporter activity; INVOLVED IN: oligopeptide transport; LOCATED IN: membrane; EXPRESSED IN: 17 plant structures; EXPRESSED DURING: 10 growth stages; CONTAINS InterPro DOMAIN/s: PTR2 family proton/oli
AT5G15930	-1.32918	2.16491e-30	7.95629e-29	-0.190053	0.0594839	0.212125	1.1146	1.80461e-21	6.47483e-20	88.1146	84.8128	41.8006	38.04	81.3263	76.9198	PAM1	plant adhesion molecule 1	protein_coding	plant adhesion molecule 1 (PAM1); FUNCTIONS IN: RAB GTPase activator activity; INVOLVED IN: regulation of Rab GTPase activity; LOCATED IN: intracellular; EXPRESSED IN: 24 plant structures; EXPRESSED DURING: 15 growth stages; CONTAINS InterPro DOMAIN/s: Ra
AT5G55040	-1.11044	2.3226e-30	8.52217e-29	-0.172613	0.0908306	0.282209	0.913782	5.81533e-17	1.58475e-15	58.2674	55.715	30.3732	30.7226	48.3298	57.2196			protein_coding	DNA-binding bromodomain-containing protein; FUNCTIONS IN: DNA binding; INVOLVED IN: biological_process unknown; LOCATED IN: mitochondrion; EXPRESSED IN: 23 plant structures; EXPRESSED DURING: 13 growth stages; CONTAINS InterPro DOMAIN/s: Bromodomain, cons
AT1G11210	-2.76316	2.38761e-30	8.74669e-29	-0.425036	0.0142153	0.0737891	2.31395	1.51402e-20	5.15735e-19	22.6164	25.884	4.57302	3.69129	18.9755	18.8198			protein_coding	Protein of unknown function (DUF761); FUNCTIONS IN: molecular_function unknown; INVOLVED IN: response to oxidative stress; LOCATED IN: endomembrane system; EXPRESSED IN: 10 plant structures; EXPRESSED DURING: LP.06 six leaves visible, LP.04 four leaves vi
AT5G10695	-1.4122	2.53438e-30	9.2695e-29	-0.32887	0.0251239	0.114638	1.05879	4.00731e-11	6.73504e-10	190.528	199.697	82.7221	87.135	190.18	134.086			protein_coding	unknown protein; BEST Arabidopsis thaliana protein match is: unknown protein (TAIR:AT5G57123.1); Has 30201 Blast hits to 17322 proteins in 780 species: Archae - 12; Bacteria - 1396; Metazoa - 17338; Fungi - 3422; Plants - 5037; Viruses - 0; Other Eukaryot
AT1G79270	-1.29588	2.68059e-30	9.78865e-29	-0.545892	3.39677e-08	1.22388e-06	0.725558	6.11099e-10	9.07177e-09	55.122	53.0943	26.73	24.2907	38.1888	39.2049	ECT8	evolutionarily conserved C-terminal region 8	protein_coding	evolutionarily conserved C-terminal region 8 (ECT8); CONTAINS InterPro DOMAIN/s: YTH domain (InterPro:IPR007275); BEST Arabidopsis thaliana protein match is: evolutionarily conserved C-terminal region 6 (TAIR:AT3G17330.1); Has 30201 Blast hits to 17322 pr
AT3G22060	-2.13719	3.058e-30	1.1149e-28	-0.890782	6.98387e-07	1.76732e-05	1.22267	3.88282e-08	4.5674e-07	38.2672	45.4278	11.1602	10.8992	19.8643	27.4765			protein_coding	Receptor-like protein kinase-related family protein; FUNCTIONS IN: molecular_function unknown; INVOLVED IN: response to abscisic acid stimulus; LOCATED IN: cell wall, vacuole; EXPRESSED IN: 17 plant structures; EXPRESSED DURING: 9 growth stages; CONTAINS
AT4G20170	-1.08249	3.25916e-30	1.18635e-28	-0.70878	4.16813e-14	4.01443e-12	0.349572	0.000620653	0.00356431	121.07	115.267	64.3439	64.9544	72.0079	79.0058	GALS3	galactan synthase 3	protein_coding	Domain of unknown function (DUF23); CONTAINS InterPro DOMAIN/s: Protein of unknown function DUF23 (InterPro:IPR008166); BEST Arabidopsis thaliana protein match is: Domain of unknown function (DUF23) (TAIR:AT5G44670.1); Has 199 Blast hits to 199 proteins i
AT1G73600	1.24423	3.32104e-30	1.20696e-28	1.52818	2.23147e-08	8.40281e-07	0.260174	0.0381218	0.11941	92.2284	74.7719	232.039	225.951	292.232	210.206			protein_coding	S-adenosyl-L-methionine-dependent methyltransferases superfamily protein; FUNCTIONS IN: methyltransferase activity, phosphoethanolamine N-methyltransferase activity; INVOLVED IN: metabolic process; EXPRESSED IN: guard cell; CONTAINS InterPro DOMAIN/s: Met
AT4G20860	-1.39322	3.41559e-30	1.23936e-28	-0.455006	1.45705e-05	0.00025582	0.914159	1.29457e-13	2.74135e-12	64.4179	66.4222	27.512	30.2102	49.4378	50.3235			protein_coding	FAD-binding Berberine family protein; FUNCTIONS IN: electron carrier activity, oxidoreductase activity, FAD binding, catalytic activity; INVOLVED IN: response to cyclopentenone; LOCATED IN: endomembrane system; EXPRESSED IN: 10 plant structures; EXPRESSED
AT2G30870	-1.1403	3.47559e-30	1.25913e-28	-0.324149	0.000492293	0.00510725	0.791848	1.75604e-23	6.99087e-22	634.598	727.775	355.816	361.449	566.497	571.637	GSTF10	glutathione S-transferase PHI 10	protein_coding	glutathione S-transferase PHI 10 (GSTF10); FUNCTIONS IN: glutathione transferase activity, copper ion binding, glutathione binding; INVOLVED IN: response to cadmium ion, response to water deprivation, toxin catabolic process; LOCATED IN: in 6 components;
AT2G26400	1.69989	3.93089e-30	1.42183e-28	3.13596	3.66202e-167	7.33612e-163	1.41321	4.57718e-37	3.60056e-35	27.8985	30.1572	125.923	105.937	268.364	296.493	ARD3	acireductone dioxygenase 3	protein_coding	acireductone dioxygenase 3 (ARD3); FUNCTIONS IN: heteroglycan binding, acireductone dioxygenase [iron(II)-requiring] activity, metal ion binding; INVOLVED IN: oxidation reduction, L-methionine salvage from methylthioadenosine; LOCATED IN: cellular_compone
AT3G59310	-1.39804	4.05338e-30	1.46382e-28	0.187799	0.0593157	0.2117	1.56156	5.63254e-41	5.37227e-39	71.2767	68.9736	31.9213	28.6296	80.5491	84.2761			protein_coding	Eukaryotic protein of unknown function (DUF914); CONTAINS InterPro DOMAIN/s: Protein of unknown function DUF914, eukaryotic (InterPro:IPR009262); BEST Arabidopsis thaliana protein match is: Eukaryotic protein of unknown function (DUF914) (TAIR:AT3G59340.1
AT2G37430	-2.98795	4.6421e-30	1.67379e-28	-0.802502	7.6703e-06	0.000146064	2.15879	4.38673e-13	8.80075e-12	32.0782	30.8108	5.73341	3.49285	17.4192	20.2398	ZAT11	zinc finger of Arabidopsis thaliana 11	protein_coding	C2H2 and C2HC zinc fingers superfamily protein; FUNCTIONS IN: sequence-specific DNA binding transcription factor activity, zinc ion binding, nucleic acid binding; INVOLVED IN: response to chitin, regulation of transcription; LOCATED IN: intracellular; EXP
AT3G15770	-1.72221	5.27001e-30	1.8972e-28	-0.174875	0.175199	0.428512	1.52252	3.56019e-25	1.54936e-23	150.067	121.363	53.5101	42.8414	136.186	114.85			protein_coding	unknown protein; BEST Arabidopsis thaliana protein match is: unknown protein (TAIR:AT5G25360.2); Has 143 Blast hits to 143 proteins in 25 species: Archae - 0; Bacteria - 0; Metazoa - 0; Fungi - 0; Plants - 136; Viruses - 0; Other Eukaryotes - 7 (source: N
AT1G33055	-2.10972	5.44978e-30	1.95884e-28	-1.54272	7.11103e-23	1.52993e-20	0.540729	0.020679	0.0731061	37.5544	38.3682	11.4428	8.99439	13.8999	13.3132			protein_coding	unknown protein; FUNCTIONS IN: molecular_function unknown; INVOLVED IN: anaerobic respiration; LOCATED IN: endomembrane system; EXPRESSED IN: 13 plant structures; EXPRESSED DURING: 6 growth stages; Has 20 Blast hits to 20 proteins in 8 species: Archae - 0
AT3G27960	-1.94313	5.62691e-30	2.01934e-28	-0.939679	7.47897e-10	3.67221e-08	0.980583	1.22661e-07	1.33643e-06	37.6967	45.6011	10.6865	14.6995	19.1824	26.1817	KLCR2	kinesin light chain-related 2	protein_coding	Tetratricopeptide repeat (TPR)-like superfamily protein; FUNCTIONS IN: binding; INVOLVED IN: pollen tube growth; LOCATED IN: plasma membrane; EXPRESSED IN: 24 plant structures; EXPRESSED DURING: 14 growth stages; CONTAINS InterPro DOMAIN/s: Tetratricopept
AT3G05200	-1.66404	6.17063e-30	2.211e-28	-0.715251	3.41443e-09	1.48376e-07	0.924614	1.19844e-12	2.31898e-11	77.8645	95.3813	28.5907	34.7926	53.5957	56.8829	ATL6	Arabidopsis toxicos en levadura 6	protein_coding	ATL6; FUNCTIONS IN: zinc ion binding; INVOLVED IN: response to chitin; LOCATED IN: plasma membrane; EXPRESSED IN: 22 plant structures; EXPRESSED DURING: 12 growth stages; CONTAINS InterPro DOMAIN/s: Zinc finger, RING-type (InterPro:IPR001841), Zinc finger
AT3G49720	-0.945536	7.33536e-30	2.62013e-28	-0.0483253	0.53347	0.78203	0.872945	3.76552e-27	1.80705e-25	525.867	510.281	306.062	317.583	523.434	523.374			protein_coding	unknown protein; FUNCTIONS IN: molecular_function unknown; INVOLVED IN: biological_process unknown; LOCATED IN: chloroplast thylakoid membrane, Golgi apparatus, plasma membrane, membrane; EXPRESSED IN: 25 plant structures; EXPRESSED DURING: 15 growth stag
AT4G00970	-2.21829	7.32461e-30	2.62013e-28	-0.576036	0.00025796	0.00297336	1.618	1.81103e-15	4.41965e-14	20.3941	16.7255	4.40865	4.76135	12.487	13.4471	CRK41	cysteine-rich RLK (RECEPTOR-like protein kinase) 41	protein_coding	cysteine-rich RLK (RECEPTOR-like protein kinase) 41 (CRK41); FUNCTIONS IN: protein serine/threonine kinase activity, protein kinase activity, ATP binding; INVOLVED IN: protein amino acid phosphorylation; LOCATED IN: endomembrane system; EXPRESSED IN: 12 p
AT1G11310	-1.07029	7.40284e-30	2.64012e-28	-0.355133	5.18274e-05	0.000763539	0.691011	5.28054e-13	1.04928e-11	118.729	116.383	62.2215	65.2844	92.8252	96.4899	MLO2	MILDEW RESISTANCE LOCUS O 2	protein_coding	MILDEW RESISTANCE LOCUS O 2 (MLO2); FUNCTIONS IN: calmodulin binding; INVOLVED IN: defense response to fungus, incompatible interaction, cell death, response to fungus, negative regulation of defense response, defense response; LOCATED IN: plasma membrane
AT5G01670	-1.55778	7.83735e-30	2.79073e-28	0.151702	0.174929	0.428243	1.68544	5.74213e-37	4.47085e-35	57.5894	58.7466	24.005	21.5375	63.7664	69.7639			protein_coding	NAD(P)-linked oxidoreductase superfamily protein; FUNCTIONS IN: oxidoreductase activity; INVOLVED IN: oxidation reduction; EXPRESSED IN: 18 plant structures; EXPRESSED DURING: 11 growth stages; CONTAINS InterPro DOMAIN/s: Aldo/keto reductase (InterPro:IPR
AT2G24550	-1.33642	8.15349e-30	2.89879e-28	-0.735603	5.41666e-13	4.46551e-11	0.576897	5.96742e-07	6.00705e-06	169.518	185.841	75.1437	87.9987	105.854	117.349			protein_coding	unknown protein; BEST Arabidopsis thaliana protein match is: unknown protein (TAIR:AT4G31510.1); Has 219 Blast hits to 219 proteins in 33 species: Archae - 0; Bacteria - 0; Metazoa - 16; Fungi - 2; Plants - 184; Viruses - 0; Other Eukaryotes - 17 (source:
AT4G10390	-1.43953	9.53758e-30	3.38562e-28	-0.387618	6.45836e-05	0.000920202	1.02784	2.63295e-16	6.77962e-15	91.0908	86.4795	34.0619	41.6766	69.5206	72.2384			protein_coding	Protein kinase superfamily protein; FUNCTIONS IN: protein serine/threonine kinase activity, protein kinase activity, kinase activity, ATP binding; INVOLVED IN: response to wounding; LOCATED IN: cellular_component unknown; EXPRESSED IN: 18 plant structures
AT3G53370	2.42437	9.67202e-30	3.42803e-28	0.498261	0.0878778	0.276193	-1.95195	1.98527e-23	7.8353e-22	8.30872	9.05372	57.1748	51.7976	12.3717	13.3348			protein_coding	S1FA-like DNA-binding protein; FUNCTIONS IN: DNA binding; INVOLVED IN: regulation of transcription; LOCATED IN: nucleus; EXPRESSED IN: 22 plant structures; EXPRESSED DURING: 14 growth stages; CONTAINS InterPro DOMAIN/s: DNA binding protein S1FA (InterPro:
AT2G47070	-0.968964	1.029e-29	3.64142e-28	-0.331	7.3597e-05	0.00103247	0.613795	2.58657e-13	5.315e-12	233.554	212.332	129.222	134.636	177.697	192.403	SPL1	squamosa promoter binding protein-like 1	protein_coding	squamosa promoter binding protein-like 1 (SPL1); FUNCTIONS IN: DNA binding, sequence-specific DNA binding transcription factor activity; INVOLVED IN: regulation of transcription; LOCATED IN: nucleus; EXPRESSED IN: 22 plant structures; EXPRESSED DURING: 13
AT2G22910	-1.37437	1.05371e-29	3.72311e-28	-0.158599	0.189353	0.450619	1.19192	2.32556e-18	6.87783e-17	45.318	44.7272	19.8054	20.4083	37.8474	46.4918	NAGS1	N-acetyl-l-glutamate synthase 1	protein_coding	N-acetyl-l-glutamate synthase 1 (NAGS1); FUNCTIONS IN: acetyl-CoA:L-glutamate N-acetyltransferase activity, N-acetyltransferase activity; INVOLVED IN: cellular amino acid biosynthetic process, arginine biosynthetic process, metabolic process; LOCATED IN:
AT5G63970	-1.70429	1.08877e-29	3.84106e-28	-0.0643649	0.59469	0.819975	1.61586	1.79125e-28	9.19363e-27	39.7568	41.9436	13.9856	15.0657	40.6536	41.0083	RGLG3	RING DOMAIN LIGASE 3	protein_coding	Copine (Calcium-dependent phospholipid-binding protein) family; FUNCTIONS IN: zinc ion binding; INVOLVED IN: biological_process unknown; LOCATED IN: cellular_component unknown; EXPRESSED IN: 17 plant structures; EXPRESSED DURING: 7 growth stages; CONTAINS
AT5G40170	-1.86336	1.35519e-29	4.77361e-28	-0.745071	5.38239e-07	1.40581e-05	1.09594	1.76062e-08	2.1633e-07	23.9735	22.9432	6.58261	8.28991	12.682	16.5776	RLP54	receptor like protein 54	protein_coding	receptor like protein 54 (RLP54); FUNCTIONS IN: kinase activity; INVOLVED IN: signal transduction, defense response; LOCATED IN: endomembrane system; EXPRESSED IN: 22 plant structures; EXPRESSED DURING: 13 growth stages; CONTAINS InterPro DOMAIN/s: Leucin
AT1G60590	1.97052	1.36722e-29	4.80858e-28	0.145851	0.541449	0.786973	-1.84675	1.87504e-24	7.87552e-23	12.0617	8.20252	47.9765	43.6499	14.2979	8.97208			protein_coding	Pectin lyase-like superfamily protein; FUNCTIONS IN: polygalacturonase activity; INVOLVED IN: carbohydrate metabolic process; EXPRESSED IN: 20 plant structures; EXPRESSED DURING: 10 growth stages; CONTAINS InterPro DOMAIN/s: Pectin lyase fold/virulence fa
AT5G44290	-1.09171	1.72773e-29	6.0608e-28	-0.175149	0.0501075	0.188225	0.892318	2.39307e-21	8.53266e-20	96.3749	98.7338	52.7949	51.9344	88.0484	93.6664			protein_coding	Protein kinase superfamily protein; FUNCTIONS IN: protein serine/threonine kinase activity, protein kinase activity, kinase activity, ATP binding; INVOLVED IN: protein amino acid phosphorylation, N-terminal protein myristoylation; LOCATED IN: plasma membr
AT1G17360	-1.1414	1.72856e-29	6.0608e-28	-0.427646	2.05546e-05	0.000345444	0.689538	3.18748e-10	4.87405e-09	49.8417	50.3462	26.8499	25.825	36.4197	41.4324			protein_coding	BEST Arabidopsis thaliana protein match is: COP1-interacting protein-related (TAIR:AT1G72410.1); Has 9949 Blast hits to 7480 proteins in 576 species: Archae - 12; Bacteria - 1007; Metazoa - 3636; Fungi - 982; Plants - 444; Viruses - 50; Other Eukaryotes -
AT1G62290	1.26914	1.75006e-29	6.12682e-28	0.235734	0.055735	0.202786	-1.05757	2.87786e-23	1.12227e-21	33.1507	29.9351	87.6355	87.6423	40.0062	37.5601			protein_coding	Saposin-like aspartyl protease family protein; FUNCTIONS IN: aspartic-type endopeptidase activity; INVOLVED IN: proteolysis, lipid metabolic process; LOCATED IN: vacuole; EXPRESSED IN: 10 plant structures; EXPRESSED DURING: LP.06 six leaves visible, LP.04
AT4G37450	-1.16807	1.92687e-29	6.7355e-28	-0.619944	6.97167e-12	4.71836e-10	0.52399	1.05398e-07	1.16329e-06	251.087	257.859	130.539	136.641	168.082	172.397	AGP18	arabinogalactan protein 18	protein_coding	arabinogalactan protein 18 (AGP18); BEST Arabidopsis thaliana protein match is: arabinogalactan protein 17 (TAIR:AT2G23130.1); Has 30201 Blast hits to 17322 proteins in 780 species: Archae - 12; Bacteria - 1396; Metazoa - 17338; Fungi - 3422; Plants - 50
AT2G06950	-1.22083	2.3097e-29	8.06141e-28	0.0606252	0.539103	0.784966	1.25724	9.03829e-33	5.60692e-31	40.4809	36.6018	19.0751	19.2215	40.1742	43.7516			transposable_element_gene	copia-like retrotransposon family, has a 2.7e-243 P-value blast match to dbj|BAA78426.1| polyprotein (AtRE2-1) (Arabidopsis thaliana) (Ty1_Copia-element)
AT2G38310	-1.50507	2.66015e-29	9.27045e-28	-0.861558	4.91094e-11	2.94554e-09	0.619495	1.09682e-06	1.06297e-05	184.858	232.415	79.2546	91.3808	106.129	134.358	PYL4	PYR1-like 4	protein_coding	PYR1-like 4 (PYL4); CONTAINS InterPro DOMAIN/s: Polyketide cyclase/dehydrase (InterPro:IPR019587); BEST Arabidopsis thaliana protein match is: Polyketide cyclase/dehydrase and lipid transport superfamily protein (TAIR:AT5G05440.1); Has 467 Blast hits to 4
AT4G23270	-1.87341	2.89393e-29	1.00698e-27	-0.615049	8.31902e-08	2.69668e-06	1.23501	5.64202e-13	1.11626e-11	41.6012	39.9579	10.4651	15.1841	26.0459	29.5626	CRK19	cysteine-rich RLK (RECEPTOR-like protein kinase) 19	protein_coding	cysteine-rich RLK (RECEPTOR-like protein kinase) 19 (CRK19); FUNCTIONS IN: protein serine/threonine kinase activity, protein kinase activity, ATP binding; INVOLVED IN: protein amino acid phosphorylation, defense response to bacterium, response to salicyli
AT1G01550	-0.928029	3.1039e-29	1.0784e-27	-0.327794	2.54771e-05	0.000410605	0.575994	1.30883e-12	2.52192e-11	420.082	403.43	246.899	256.122	339.148	346.118	BPS1	BYPASS 1	protein_coding	BYPASS 1 (BPS1); FUNCTIONS IN: molecular_function unknown; LOCATED IN: plasma membrane; EXPRESSED IN: 24 plant structures; EXPRESSED DURING: 13 growth stages; CONTAINS InterPro DOMAIN/s: Protein BYPASS related (InterPro:IPR008511); BEST Arabidopsis thalia
AT2G35930	-0.962189	3.57325e-29	1.23959e-27	-0.171067	0.0330981	0.140594	0.766899	5.04682e-20	1.67188e-18	294.945	295.75	172.411	179.005	269.436	278.718	PUB23	plant U-box 23	protein_coding	plant U-box 23 (PUB23); CONTAINS InterPro DOMAIN/s: U box domain (InterPro:IPR003613), Armadillo-like helical (InterPro:IPR011989), Armadillo-type fold (InterPro:IPR016024); BEST Arabidopsis thaliana protein match is: plant U-box 22 (TAIR:AT3G52450.1); Ha
AT3G02350	-0.982285	3.65258e-29	1.2652e-27	-0.282242	0.000694264	0.00680439	0.675709	4.41731e-15	1.04676e-13	165.205	154.488	93.9724	93.5222	138.714	135.722	GAUT9	galacturonosyltransferase 9	protein_coding	galacturonosyltransferase 9 (GAUT9); CONTAINS InterPro DOMAIN/s: Glycosyl transferase, family 8 (InterPro:IPR002495); BEST Arabidopsis thaliana protein match is: Nucleotide-diphospho-sugar transferases superfamily protein (TAIR:AT3G25140.1); Has 1426 Blas
AT2G35290	-1.16419	3.90799e-29	1.35162e-27	0.158707	0.093099	0.286931	1.29867	1.08275e-36	8.3172e-35	180.018	170.27	91.8369	89.262	195.89	212.526			protein_coding	unknown protein; Has 39 Blast hits to 39 proteins in 10 species: Archae - 0; Bacteria - 0; Metazoa - 0; Fungi - 0; Plants - 39; Viruses - 0; Other Eukaryotes - 0 (source: NCBI BLink).
AT4G21560	-1.34142	3.94824e-29	1.36348e-27	-0.00857832	0.933192	0.978846	1.30871	1.24558e-28	6.4949e-27	75.4445	68.9531	32.483	34.4447	75.5512	72.6256	VPS28-1	vacuolar protein sorting-associated protein 28 homolog 1	protein_coding	vacuolar protein sorting-associated protein 28 homolog 1 (VPS28-1); CONTAINS InterPro DOMAIN/s: Vacuolar protein sorting-associated, VPS28, N-terminal (InterPro:IPR017898), Vacuolar protein sorting-associated, VPS28, C-terminal (InterPro:IPR017899), Vacuo
AT3G28180	-1.23185	4.68739e-29	1.6163e-27	-0.294393	0.00051851	0.00532453	0.913205	3.11297e-19	9.8153e-18	285.486	254.204	119.978	146.025	235.568	223.674	CSLC04	Cellulose-synthase-like C4	protein_coding	Cellulose-synthase-like C4 (CSLC04); FUNCTIONS IN: cellulose synthase activity, transferase activity, transferring glycosyl groups; INVOLVED IN: biological_process unknown; LOCATED IN: plasma membrane; EXPRESSED IN: 24 plant structures; EXPRESSED DURING:
AT3G11700	-0.987699	4.83904e-29	1.66608e-27	-0.359824	1.19818e-05	0.000215276	0.603775	8.69602e-12	1.56204e-10	307.937	309.809	172.96	188.103	241.34	261.693	FLA18	FASCICLIN-like arabinogalactan protein 18 precursor	protein_coding	FASCICLIN-like arabinogalactan protein 18 precursor (FLA18); FUNCTIONS IN: molecular_function unknown; INVOLVED IN: response to cyclopentenone, cell adhesion; LOCATED IN: vacuole; EXPRESSED IN: 23 plant structures; EXPRESSED DURING: 15 growth stages; CONT
AT3G44310	0.891854	5.59641e-29	1.92395e-27	0.0636365	0.477798	0.742916	-0.852653	2.18821e-23	8.60658e-22	561.121	492.879	1116.95	1103.97	609.738	537.263	NIT1	nitrilase 1	protein_coding	nitrilase 1 (NIT1); FUNCTIONS IN: indole-3-acetonitrile nitrilase activity, nitrilase activity, indole-3-acetonitrile nitrile hydratase activity; INVOLVED IN: indoleacetic acid biosynthetic process; LOCATED IN: apoplast, chloroplast, plasma membrane; EXPR
AT5G67300	-0.903486	5.61217e-29	1.92648e-27	-0.127484	0.102361	0.305558	0.751701	1.9236e-22	7.19496e-21	628.669	648.459	402.118	389.684	596.787	624.981	MYBR1	myb domain protein r1	protein_coding	myb domain protein r1 (MYBR1); CONTAINS InterPro DOMAIN/s: SANT, DNA-binding (InterPro:IPR001005), Homeodomain-like (InterPro:IPR009057), Myb, DNA-binding (InterPro:IPR014778), HTH transcriptional regulator, Myb-type, DNA-binding (InterPro:IPR017930), Hom
AT4G16890	-1.10109	5.64662e-29	1.93541e-27	-0.055554	0.542989	0.787953	1.02124	1.6745e-27	8.13821e-26	116.527	101.931	62.697	58.1248	104.447	115.747	SNC1	SUPPRESSOR OF NPR1-1, CONSTITUTIVE 1	protein_coding	SUPPRESSOR OF NPR1-1, CONSTITUTIVE 1 (SNC1); FUNCTIONS IN: nucleotide binding; INVOLVED IN: response to auxin stimulus, defense response to bacterium, incompatible interaction, defense response, systemic acquired resistance, salicylic acid mediated signal
AT1G25440	2.19809	5.7076e-29	1.95338e-27	-0.120311	0.675277	0.866904	-2.34296	2.08061e-33	1.3341e-31	4.65449	4.42632	24.5307	23.8741	4.1547	4.55378	BBX15	B-box domain protein 15	protein_coding	B-box type zinc finger protein with CCT domain; FUNCTIONS IN: sequence-specific DNA binding transcription factor activity, zinc ion binding; INVOLVED IN: regulation of transcription; LOCATED IN: membrane; EXPRESSED IN: leaf; CONTAINS InterPro DOMAIN/s: CC
AT1G33610	-1.69342	6.18843e-29	2.11478e-27	-0.222023	0.0624351	0.219278	1.44808	8.61888e-21	2.98479e-19	65.5295	68.7837	20.5306	27.4836	54.2827	66.194			protein_coding	Leucine-rich repeat (LRR) family protein; INVOLVED IN: signal transduction; LOCATED IN: endomembrane system; EXPRESSED IN: shoot apex, phloem, root, petiole, leaf; EXPRESSED DURING: LP.06 six leaves visible, LP.04 four leaves visible, LP.02 two leaves vis
AT1G63090	-1.17693	6.87609e-29	2.34627e-27	-0.15774	0.0628979	0.220517	0.994836	1.62205e-22	6.07697e-21	213.277	214.393	118.284	101.174	197.382	203.181	PP2-A11	phloem protein 2-A11	protein_coding	phloem protein 2-A11 (PP2-A11); FUNCTIONS IN: carbohydrate binding; INVOLVED IN: N-terminal protein myristoylation; LOCATED IN: cellular_component unknown; EXPRESSED IN: 24 plant structures; EXPRESSED DURING: 15 growth stages; CONTAINS InterPro DOMAIN/s:
AT3G57330	-1.03298	7.01516e-29	2.39017e-27	-0.354069	0.000314834	0.00355728	0.654976	4.80043e-10	7.20803e-09	78.0712	75.5854	42.1813	44.911	57.5709	68.0695	ACA11	autoinhibited Ca2+-ATPase 11	protein_coding	autoinhibited Ca2+-ATPase 11 (ACA11); FUNCTIONS IN: calcium-transporting ATPase activity, calmodulin binding; INVOLVED IN: defense response to bacterium, negative regulation of programmed cell death, anion homeostasis; LOCATED IN: plant-type vacuole membr
AT5G01380	-5.37581	7.05814e-29	2.40123e-27	-0.978391	0.0288097	0.126428	4.37371	5.90782e-21	2.06467e-19	77.6435	118.842	2.0047	3.4364	41.4112	63.1466			protein_coding	Homeodomain-like superfamily protein; CONTAINS InterPro DOMAIN/s: SANT, DNA-binding (InterPro:IPR001005), MYB-like (InterPro:IPR017877); BEST Arabidopsis thaliana protein match is: Homeodomain-like superfamily protein (TAIR:AT2G38250.1); Has 1807 Blast hi
AT4G11850	-1.35464	7.11778e-29	2.41793e-27	-0.249532	0.0249464	0.114046	1.08147	1.24208e-16	3.30611e-15	41.6416	40.4554	17.3018	19.8549	33.0022	39.1722	PLDGAMMA1	phospholipase D gamma 1	protein_coding	phospholipase D gamma 1 (PLDGAMMA1); FUNCTIONS IN: phospholipase D activity, protein binding, phosphatidylinositol-4,5-bisphosphate binding; INVOLVED IN: defense response to bacterium, incompatible interaction, embryo development ending in seed dormancy;
AT4G09570	-1.14305	7.51466e-29	2.54897e-27	-0.198289	0.0286278	0.125961	0.920701	2.14695e-19	6.84481e-18	128.179	127.633	63.8808	70.3182	112.377	120.615	CPK4	calcium-dependent protein kinase 4	protein_coding	calcium-dependent protein kinase 4 (CPK4); CONTAINS InterPro DOMAIN/s: Protein kinase, ATP binding site (InterPro:IPR017441), EF-Hand 1, calcium-binding site (InterPro:IPR018247), Serine/threonine-protein kinase domain (InterPro:IPR002290), Calcium-bindin
AT5G18400	-1.1462	7.65762e-29	2.59362e-27	-0.102838	0.272333	0.559495	1.01917	1.25863e-24	5.36522e-23	152.527	154.857	81.5759	81.5711	148.22	154.531			protein_coding	Cytokine-induced anti-apoptosis inhibitor 1, Fe-S biogenesis; FUNCTIONS IN: molecular_function unknown; INVOLVED IN: biological_process unknown; LOCATED IN: endomembrane system; EXPRESSED IN: 23 plant structures; EXPRESSED DURING: 14 growth stages; CONTAI
AT2G39660	-1.85067	8.49771e-29	2.87391e-27	-0.68175	9.40094e-07	2.32218e-05	1.14492	1.54361e-13	3.23578e-12	38.8318	48.426	12.8668	15.1848	27.4123	29.5552	BIK1	botrytis-induced kinase1	protein_coding	botrytis-induced kinase1 (BIK1); FUNCTIONS IN: kinase activity; INVOLVED IN: protein amino acid autophosphorylation, defense response to fungus, N-terminal protein myristoylation, response to fungus; LOCATED IN: nucleolus, nucleus, plasma membrane, cytopl
AT3G20340	-5.20036	9.34602e-29	3.15614e-27	-2.58247	4.58787e-16	5.53668e-14	2.60826	8.85204e-05	0.000616652	18.1523	30.8898	0.553135	0.940445	3.5165	5.05678			protein_coding	FUNCTIONS IN: molecular_function unknown; INVOLVED IN: response to oxidative stress, N-terminal protein myristoylation; LOCATED IN: cellular_component unknown; EXPRESSED IN: 9 plant structures; EXPRESSED DURING: 4 anthesis, petal differentiation and expan
AT1G25275	-1.24873	1.17414e-28	3.95921e-27	-0.743016	2.1536e-12	1.60982e-10	0.481391	8.87716e-05	0.000618215	191.752	179.564	94.2835	87.3893	109.82	122.992			protein_coding	unknown protein; FUNCTIONS IN: molecular_function unknown; INVOLVED IN: response to karrikin; LOCATED IN: endomembrane system; EXPRESSED IN: 23 plant structures; EXPRESSED DURING: 13 growth stages; Has 18 Blast hits to 18 proteins in 4 species: Archae - 0
AT1G10340	-2.13921	1.58611e-28	5.34053e-27	-0.150134	0.341846	0.628417	1.96477	1.91443e-21	6.85811e-20	19.896	19.5698	5.6994	4.71217	16.4533	20.7961			protein_coding	Ankyrin repeat family protein; CONTAINS InterPro DOMAIN/s: Ankyrin repeat-containing domain (InterPro:IPR020683), Ankyrin repeat (InterPro:IPR002110); BEST Arabidopsis thaliana protein match is: Ankyrin repeat family protein (TAIR:AT2G24600.4); Has 23228
AT3G19240	-1.01768	1.61092e-28	5.40995e-27	0.218383	0.00767862	0.0457543	1.21168	2.99619e-49	3.91919e-47	305.497	270.397	172.063	157.485	350.988	348.269			protein_coding	Vacuolar import/degradation, Vid27-related protein; FUNCTIONS IN: molecular_function unknown; INVOLVED IN: N-terminal protein myristoylation; LOCATED IN: cellular_component unknown; EXPRESSED IN: 25 plant structures; EXPRESSED DURING: 15 growth stages; CO
AT1G70780	-1.21269	1.61145e-28	5.40995e-27	-0.350499	0.00017397	0.00213944	0.837964	4.57259e-16	1.15787e-14	258.617	279.893	144.532	125.207	213.775	227.891			protein_coding	unknown protein; FUNCTIONS IN: molecular_function unknown; INVOLVED IN: biological_process unknown; LOCATED IN: mitochondrion; EXPRESSED IN: sperm cell, male gametophyte, pollen tube; EXPRESSED DURING: L mature pollen stage, M germinated pollen stage; BES
AT2G03890	1.28577	1.61613e-28	5.41769e-27	0.0255072	0.843909	0.943048	-1.28469	4.04198e-31	2.37244e-29	16.1906	16.7677	46.1559	47.1029	17.5727	17.5047	PI4K GAMMA 7	phosphoinositide 4-kinase gamma 7	protein_coding	phosphoinositide 4-kinase gamma 7 (PI4K GAMMA 7); FUNCTIONS IN: inositol or phosphatidylinositol kinase activity; LOCATED IN: cellular_component unknown; EXPRESSED IN: 23 plant structures; EXPRESSED DURING: 13 growth stages; CONTAINS InterPro DOMAIN/s: Ph
AT5G11740	-0.933754	1.73728e-28	5.81533e-27	-0.0609154	0.445028	0.718276	0.848516	8.06667e-29	4.22549e-27	1103.84	1167.73	700.671	678.761	1128.21	1147.89	AGP15	arabinogalactan protein 15	protein_coding	arabinogalactan protein 15 (AGP15); Has 1807 Blast hits to 1807 proteins in 277 species: Archae - 0; Bacteria - 0; Metazoa - 736; Fungi - 347; Plants - 385; Viruses - 0; Other Eukaryotes - 339 (source: NCBI BLink).
AT3G52450	-1.65579	1.76598e-28	5.90277e-27	-0.550399	5.35574e-05	0.000784296	1.08137	1.59805e-15	3.9166e-14	55.0693	69.2718	23.3961	22.433	41.257	47.6783	PUB22	plant U-box 22	protein_coding	plant U-box 22 (PUB22); CONTAINS InterPro DOMAIN/s: U box domain (InterPro:IPR003613), Armadillo-type fold (InterPro:IPR016024); BEST Arabidopsis thaliana protein match is: plant U-box 23 (TAIR:AT2G35930.1); Has 2414 Blast hits to 2402 proteins in 185 spe
AT1G33600	-1.60624	1.79195e-28	5.98083e-27	-0.716867	4.19154e-10	2.1867e-08	0.865755	8.87597e-10	1.29249e-08	92.1711	105.5	32.2921	42.8413	57.8665	67.8491			protein_coding	Leucine-rich repeat (LRR) family protein; INVOLVED IN: signal transduction; LOCATED IN: cell wall, membrane, plant-type cell wall; EXPRESSED IN: 22 plant structures; EXPRESSED DURING: 13 growth stages; CONTAINS InterPro DOMAIN/s: Leucine-rich repeat-conta
AT1G67310	-1.18594	1.89299e-28	6.30886e-27	-0.443428	8.56799e-06	0.000160865	0.718223	2.13985e-10	3.31865e-09	53.5797	52.2569	27.913	26.0455	38.8189	42.5055			protein_coding	Calmodulin-binding transcription activator protein with CG-1 and Ankyrin domains; FUNCTIONS IN: calmodulin binding, transcription regulator activity; INVOLVED IN: regulation of transcription; LOCATED IN: cytosol; EXPRESSED IN: 23 plant structures; EXPRESS
AT3G28040	1.40199	1.91368e-28	6.36856e-27	0.428101	0.000894717	0.00829041	-0.998124	1.32124e-19	4.27786e-18	25.6147	20.3834	65.9961	74.5615	34.3704	30.1053			protein_coding	Leucine-rich receptor-like protein kinase family protein; FUNCTIONS IN: protein serine/threonine kinase activity, kinase activity, ATP binding; INVOLVED IN: transmembrane receptor protein tyrosine kinase signaling pathway, protein amino acid phosphorylati
AT4G25490	1.5961	2.0966e-28	6.96717e-27	0.935392	2.03534e-05	0.000342926	-0.686394	0.0887726	0.229175	19.7638	18.3454	69.1939	64.4488	48.5658	27.4758	CBF1	C-repeat/DRE binding factor 1	protein_coding	C-repeat/DRE binding factor 1 (CBF1); CONTAINS InterPro DOMAIN/s: DNA-binding, integrase-type (InterPro:IPR016177), Pathogenesis-related transcriptional factor/ERF, DNA-binding (InterPro:IPR001471); BEST Arabidopsis thaliana protein match is: C-repeat/DRE
AT1G32960	-2.4318	2.12302e-28	7.04474e-27	-0.785189	4.55541e-06	9.23311e-05	1.62135	9.02521e-11	1.44878e-09	12.4739	11.4079	2.80915	2.32469	6.9853	7.4817	SBT3.3		protein_coding	SBT3.3; FUNCTIONS IN: identical protein binding, serine-type endopeptidase activity; INVOLVED IN: proteolysis, negative regulation of catalytic activity; LOCATED IN: apoplast, plant-type cell wall; EXPRESSED IN: 7 plant structures; EXPRESSED DURING: 4 ant
AT3G13600	-1.60934	2.35795e-28	7.81298e-27	-0.347449	0.0056601	0.0358259	1.23783	5.5702e-17	1.51976e-15	32.0196	35.0089	13.4451	12.1347	26.5052	29.1469			protein_coding	calmodulin-binding family protein; CONTAINS InterPro DOMAIN/s: IQ calmodulin-binding region (InterPro:IPR000048); BEST Arabidopsis thaliana protein match is: calmodulin-binding family protein (TAIR:AT3G58480.1); Has 2440 Blast hits to 1727 proteins in 273
AT1G80610	-1.48085	2.51196e-28	8.31126e-27	-0.222899	0.0494267	0.186413	1.23382	3.22094e-20	1.08109e-18	55.943	58.6161	25.0902	22.5739	49.5311	53.1339			protein_coding	unknown protein; BEST Arabidopsis thaliana protein match is: unknown protein (TAIR:AT1G15800.1); Has 73 Blast hits to 69 proteins in 15 species: Archae - 0; Bacteria - 0; Metazoa - 2; Fungi - 2; Plants - 55; Viruses - 0; Other Eukaryotes - 14 (source: NCB
AT5G39850	1.85468	3.00165e-28	9.91432e-27	0.57622	0.00787822	0.0466247	-1.30215	2.5158e-14	5.64599e-13	13.4101	12.4716	55.3023	53.341	22.7862	17.46			protein_coding	Ribosomal protein S4; FUNCTIONS IN: structural constituent of ribosome; INVOLVED IN: translation; LOCATED IN: cytosolic small ribosomal subunit, membrane; EXPRESSED IN: 22 plant structures; EXPRESSED DURING: 13 growth stages; CONTAINS InterPro DOMAIN/s: R
AT5G53750	-1.85328	3.00513e-28	9.91432e-27	-0.554855	9.76476e-05	0.00130848	1.27489	1.60864e-14	3.67499e-13	48.7038	59.4873	15.2321	19.4609	34.5848	42.588			protein_coding	CBS domain-containing protein; CONTAINS InterPro DOMAIN/s: Cystathionine beta-synthase, core (InterPro:IPR000644); BEST Arabidopsis thaliana protein match is: Cystathionine beta-synthase (CBS) family protein (TAIR:AT4G27460.1); Has 152 Blast hits to 152 p
AT3G01830	-1.45892	3.1474e-28	1.03688e-26	0.256631	0.0130237	0.0689674	1.6909	1.04462e-40	9.80018e-39	129.351	119.771	60.5019	59.1485	190.35	176.688			protein_coding	Calcium-binding EF-hand family protein; FUNCTIONS IN: calcium ion binding; INVOLVED IN: biological_process unknown; LOCATED IN: cellular_component unknown; EXPRESSED IN: 18 plant structures; EXPRESSED DURING: 9 growth stages; CONTAINS InterPro DOMAIN/s: E
AT4G39320	-1.87266	3.45107e-28	1.13528e-26	-2.07376	4.55599e-36	2.76576e-33	-0.224745	0.340193	0.580972	41.5886	42.5387	13.0151	13.58	10.2341	10.6103			protein_coding	microtubule-associated protein-related; FUNCTIONS IN: molecular_function unknown; INVOLVED IN: biological_process unknown; LOCATED IN: plasma membrane; EXPRESSED IN: 13 plant structures; EXPRESSED DURING: 6 growth stages; Has 30201 Blast hits to 17322 pro
AT5G46410	-1.49818	3.86761e-28	1.27049e-26	-0.257548	0.017748	0.0880279	1.21611	1.03984e-19	3.3811e-18	37.159	32.1405	14.9963	12.6783	29.2277	30.425	SSP4	SCP1-like small phosphatase 4	protein_coding	SCP1-like small phosphatase 4 (SSP4); CONTAINS InterPro DOMAIN/s: Dullard-like phosphatase domain (InterPro:IPR011948), NLI interacting factor (InterPro:IPR004274); BEST Arabidopsis thaliana protein match is: SCP1-like small phosphatase 4b (TAIR:AT4G18140
AT5G43650	-2.65264	4.75257e-28	1.55895e-26	0.102897	0.550761	0.792742	2.72996	8.35881e-34	5.55135e-32	32.6938	26.3059	4.68827	5.60589	34.208	29.7024	BHLH92		protein_coding	BHLH92; FUNCTIONS IN: DNA binding, sequence-specific DNA binding transcription factor activity; INVOLVED IN: regulation of transcription; LOCATED IN: nucleus; CONTAINS InterPro DOMAIN/s: Helix-loop-helix DNA-binding domain (InterPro:IPR001092), Helix-loop
AT1G61100	-1.20611	4.78472e-28	1.56725e-26	-0.386839	1.73827e-05	0.000298396	0.79537	5.80275e-13	1.14707e-11	117.784	114.165	53.0492	63.6381	87.7716	97.7709			protein_coding	disease resistance protein (TIR class), putative; BEST Arabidopsis thaliana protein match is: COP1-interacting protein 7 (TAIR:AT4G27430.2); Has 1636 Blast hits to 1307 proteins in 221 species: Archae - 4; Bacteria - 130; Metazoa - 666; Fungi - 143; Plant
AT1G34420	-1.88916	4.83088e-28	1.58011e-26	-0.415474	0.00515424	0.0334375	1.45014	1.27626e-15	3.14139e-14	14.6467	16.3684	4.68727	5.0028	11.1181	13.2286			protein_coding	leucine-rich repeat transmembrane protein kinase family protein; FUNCTIONS IN: protein kinase activity, ATP binding; INVOLVED IN: protein amino acid phosphorylation; LOCATED IN: cellular_component unknown; EXPRESSED IN: 17 plant structures; EXPRESSED DURI
AT3G14840	-1.08763	5.07131e-28	1.65639e-26	-0.341903	0.000267443	0.00305979	0.721894	1.24402e-11	2.19559e-10	189.637	186.192	94.2054	109.985	141.217	167.766			protein_coding	Leucine-rich repeat transmembrane protein kinase; FUNCTIONS IN: protein kinase activity, ATP binding; INVOLVED IN: protein amino acid phosphorylation; LOCATED IN: plasma membrane; EXPRESSED IN: 25 plant structures; EXPRESSED DURING: 14 growth stages; BEST
AT1G67060	-1.33032	5.68941e-28	1.85562e-26	0.0696004	0.497083	0.757277	1.37562	5.1154e-32	3.0734e-30	72.1232	69.2989	26.616	29.5509	66.6428	69.2486			protein_coding	unknown protein; FUNCTIONS IN: molecular_function unknown; INVOLVED IN: biological_process unknown; LOCATED IN: plasma membrane; EXPRESSED IN: 22 plant structures; EXPRESSED DURING: 13 growth stages; Has 283 Blast hits to 281 proteins in 136 species: Arch
AT2G32510	-3.25596	6.12965e-28	1.99636e-26	-1.2276	0.00918483	0.0527069	2.00209	4.24611e-13	8.52612e-12	18.2061	33.9707	2.80187	3.48728	10.4719	12.901	MAPKKK17	mitogen-activated protein kinase kinase kinase 17	protein_coding	mitogen-activated protein kinase kinase kinase 17 (MAPKKK17); FUNCTIONS IN: protein serine/threonine kinase activity, protein kinase activity, kinase activity, ATP binding; INVOLVED IN: protein amino acid phosphorylation; EXPRESSED IN: 7 plant structures;
AT5G21090	-0.943361	6.20286e-28	2.01734e-26	-0.243073	0.00342209	0.0243188	0.676015	1.632e-16	4.28417e-15	500.007	524.075	312.551	305.142	439.192	465.263			protein_coding	Leucine-rich repeat (LRR) family protein; INVOLVED IN: signal transduction; LOCATED IN: endomembrane system; EXPRESSED IN: 22 plant structures; EXPRESSED DURING: 13 growth stages; CONTAINS InterPro DOMAIN/s: Leucine-rich repeat-containing N-terminal domai
AT2G46800	-1.51494	7.05932e-28	2.29263e-26	-1.12619	1.70778e-22	3.45575e-20	0.364958	0.00746575	0.0314788	75.7094	84.1357	28.616	35.1468	37.1501	40.1456	ZAT	zinc transporter of Arabidopsis thaliana	protein_coding	zinc transporter of Arabidopsis thaliana (ZAT); FUNCTIONS IN: zinc ion transmembrane transporter activity, inorganic anion transmembrane transporter activity, metal ion transmembrane transporter activity; INVOLVED IN: cellular zinc ion homeostasis, zinc i
AT4G38410	-4.7474	7.97257e-28	2.58555e-26	-1.23376	5.96693e-06	0.000116848	3.50169	1.26851e-10	2.01091e-09	15.2346	15.0271	0.368785	0.810981	5.25219	8.20452			protein_coding	Dehydrin family protein; FUNCTIONS IN: molecular_function unknown; INVOLVED IN: response to water, response to stress; LOCATED IN: cellular_component unknown; EXPRESSED IN: stem, hypocotyl, root; CONTAINS InterPro DOMAIN/s: Dehydrin (InterPro:IPR000167);
AT3G55040	-1.70205	8.11092e-28	2.6267e-26	0.0727124	0.531857	0.781174	1.75026	1.76474e-33	1.14438e-31	76.2148	66.6968	28.2027	22.7564	79.719	77.0766	GSTL2	glutathione transferase lambda 2	protein_coding	glutathione transferase lambda 2 (GSTL2); INVOLVED IN: protein amino acid glutathionylation; LOCATED IN: chloroplast, chloroplast stroma; EXPRESSED IN: 23 plant structures; EXPRESSED DURING: 15 growth stages; CONTAINS InterPro DOMAIN/s: Thioredoxin fold (
AT4G21850	-1.57766	8.35081e-28	2.70057e-26	0.151782	0.545395	0.789558	1.70462	3.24612e-57	6.35102e-55	193.712	259.083	87.2806	88.8201	244.343	283.727	MSRB9	methionine sulfoxide reductase B9	protein_coding	methionine sulfoxide reductase B9 (MSRB9); FUNCTIONS IN: peptide-methionine-(S)-S-oxide reductase activity; INVOLVED IN: oxidation reduction; LOCATED IN: cytosol; EXPRESSED IN: 18 plant structures; EXPRESSED DURING: 12 growth stages; CONTAINS InterPro DOM
AT4G29020	1.09484	8.40093e-28	2.71294e-26	0.0618415	0.554815	0.795716	-1.05726	6.44537e-28	3.19353e-26	109.143	105.097	260.905	273.632	117.022	117.64			protein_coding	glycine-rich protein; FUNCTIONS IN: molecular_function unknown; INVOLVED IN: biological_process unknown; LOCATED IN: endomembrane system; EXPRESSED IN: 22 plant structures; EXPRESSED DURING: 13 growth stages; Has 92355 Blast hits to 23750 proteins in 1587
AT3G47570	-1.25272	1.0239e-27	3.30187e-26	-0.246941	0.018069	0.0892667	0.981678	2.41636e-17	6.77024e-16	43.3131	39.1846	19.3922	20.673	34.4876	38.0894			protein_coding	Leucine-rich repeat protein kinase family protein; FUNCTIONS IN: protein serine/threonine kinase activity, kinase activity, ATP binding; INVOLVED IN: transmembrane receptor protein tyrosine kinase signaling pathway, protein amino acid phosphorylation; LOC
AT4G36220	1.10443	1.03636e-27	3.33735e-26	0.221674	0.0393293	0.158606	-0.907023	4.28329e-20	1.42513e-18	46.8231	44.4205	111.419	115.866	57.3069	53.7549	FAH1	ferulic acid 5-hydroxylase 1	protein_coding	ferulic acid 5-hydroxylase 1 (FAH1); FUNCTIONS IN: ferulate 5-hydroxylase activity, monooxygenase activity; INVOLVED IN: lignin biosynthetic process, response to UV-B, phenylpropanoid biosynthetic process; LOCATED IN: endoplasmic reticulum; EXPRESSED IN:
AT3G62720	-0.941015	1.06062e-27	3.41068e-26	-0.00341135	0.965936	0.989326	0.913413	4.26513e-28	2.14108e-26	349.406	352.072	212.63	209.384	342.664	390.984	XT1	xylosyltransferase 1	protein_coding	xylosyltransferase 1 (XT1); FUNCTIONS IN: xyloglucan 6-xylosyltransferase activity, UDP-xylosyltransferase activity, transferase activity, transferring glycosyl groups, transferase activity; INVOLVED IN: polysaccharide biosynthetic process, xyloglucan bio
AT2G31810	-1.18263	1.11091e-27	3.56737e-26	-0.43664	5.41411e-06	0.000108136	0.72205	4.54392e-11	7.58679e-10	106.171	110.095	51.4556	57.9466	78.874	88.0352			protein_coding	ACT domain-containing small subunit of acetolactate synthase protein; FUNCTIONS IN: acetolactate synthase activity, amino acid binding; INVOLVED IN: branched chain family amino acid biosynthetic process; LOCATED IN: chloroplast; EXPRESSED IN: 24 plant str
AT4G01026	-1.60955	1.14951e-27	3.68615e-26	-1.18874	1.20831e-18	1.8478e-16	0.397187	0.0137052	0.0523925	64.122	73.2438	24.7007	27.4697	29.8287	33.2321	PYL7	PYR1-like 7	protein_coding	PYR1-like 7 (PYL7); CONTAINS InterPro DOMAIN/s: Polyketide cyclase/dehydrase (InterPro:IPR019587); BEST Arabidopsis thaliana protein match is: regulatory component of ABA receptor 1 (TAIR:AT1G01360.1); Has 397 Blast hits to 397 proteins in 30 species: Arc
AT1G74330	-1.27089	1.24862e-27	3.99838e-26	-0.0700828	0.483589	0.746935	1.17644	2.2692e-26	1.04938e-24	49.3267	44.0526	23.5308	21.6016	46.7993	47.1749			protein_coding	Protein kinase superfamily protein; FUNCTIONS IN: protein serine/threonine kinase activity, protein kinase activity, ATP binding; INVOLVED IN: protein amino acid phosphorylation, N-terminal protein myristoylation; LOCATED IN: cellular_component unknown; E
AT1G23935	-2.47817	1.44793e-27	4.63015e-26	-0.0648	0.691091	0.874548	2.38904	4.72393e-26	2.15409e-24	6.81286	6.36909	1.37736	1.36014	6.51799	6.67973			protein_coding	CONTAINS InterPro DOMAIN/s: Apoptosis inhibitory 5 (InterPro:IPR008383); BEST Arabidopsis thaliana protein match is: unknown protein (TAIR:AT3G19515.2); Has 219 Blast hits to 219 proteins in 67 species: Archae - 0; Bacteria - 0; Metazoa - 128; Fungi - 0;
AT2G31880	-0.847712	1.50087e-27	4.79275e-26	-0.157441	0.0372071	0.152865	0.665941	1.36101e-18	4.09395e-17	576.482	544.226	362.212	359.462	528.561	520.672	SOBIR1	SUPPRESSOR OF BIR1 1	protein_coding	SUPPRESSOR OF BIR1 1 (SOBIR1); FUNCTIONS IN: protein serine/threonine kinase activity, kinase activity, ATP binding; INVOLVED IN: protein amino acid phosphorylation, transmembrane receptor protein tyrosine kinase signaling pathway, positive regulation of
AT1G16840	-1.563	1.58674e-27	5.0599e-26	-0.571095	7.40265e-05	0.00103632	0.967821	5.56883e-11	9.21736e-10	103.956	127.702	46.2393	45.9988	69.5115	89.9766			protein_coding	unknown protein; BEST Arabidopsis thaliana protein match is: unknown protein (TAIR:AT1G78890.1); Has 71 Blast hits to 71 proteins in 12 species: Archae - 0; Bacteria - 0; Metazoa - 0; Fungi - 0; Plants - 71; Viruses - 0; Other Eukaryotes - 0 (source: NCBI
AT4G22690	-1.38836	1.66763e-27	5.31045e-26	-0.711931	2.58801e-16	3.18071e-14	0.652426	7.44414e-08	8.41501e-07	212.433	191.633	76.8039	101.839	124.502	133.026	CYP706A1	cytochrome P450, family 706, subfamily A, polypeptide 1	protein_coding	cytochrome P450, family 706, subfamily A, polypeptide 1 (CYP706A1); FUNCTIONS IN: electron carrier activity, monooxygenase activity, iron ion binding, oxygen binding, heme binding; INVOLVED IN: oxidation reduction; LOCATED IN: mitochondrion, cell wall, pl
AT2G20960	-1.10206	1.69001e-27	5.37425e-26	-0.0115835	0.906594	0.967946	1.06627	7.29286e-26	3.29272e-24	91.0156	94.2371	50.4061	49.5108	88.5967	103.327	pEARLI4		protein_coding	pEARLI4; CONTAINS InterPro DOMAIN/s: Phospholipase-like, arabidopsis (InterPro:IPR007942); BEST Arabidopsis thaliana protein match is: Arabidopsis phospholipase-like protein (PEARLI 4) family (TAIR:AT4G38560.1); Has 15842 Blast hits to 10281 proteins in 8
AT3G53180	-1.39748	1.84765e-27	5.86737e-26	-0.638458	8.5478e-08	2.76637e-06	0.735006	2.6728e-09	3.70357e-08	53.0884	62.3394	23.9398	26.8837	35.8486	41.7659	NodGS	nodulin/glutamine synthase-like protein	protein_coding	glutamate-ammonia ligases;catalytics;glutamate-ammonia ligases; FUNCTIONS IN: glutamate-ammonia ligase activity, catalytic activity; INVOLVED IN: nitrogen compound metabolic process, N-terminal protein myristoylation, nitrogen fixation, metabolic process,
AT4G36180	1.34128	1.95041e-27	6.18513e-26	0.852986	5.65196e-12	3.94515e-10	-0.512607	8.40707e-07	8.30226e-06	14.3603	12.0955	38.1049	39.4432	24.5778	25.2407			protein_coding	Leucine-rich receptor-like protein kinase family protein; FUNCTIONS IN: protein serine/threonine kinase activity, kinase activity, ATP binding; INVOLVED IN: transmembrane receptor protein tyrosine kinase signaling pathway, protein amino acid phosphorylati
AT4G01870	-1.87772	2.16638e-27	6.86052e-26	-0.732971	9.94813e-07	2.44229e-05	1.12124	5.14264e-18	1.49581e-16	53.2593	77.8876	22.2383	19.3224	40.9512	42.1925			protein_coding	tolB protein-related; FUNCTIONS IN: molecular_function unknown; INVOLVED IN: response to cyclopentenone; LOCATED IN: membrane; EXPRESSED IN: 22 plant structures; EXPRESSED DURING: 13 growth stages; CONTAINS InterPro DOMAIN/s: WD40-like Beta Propeller (Int
AT4G24780	1.37541	2.27297e-27	7.1881e-26	0.0418418	0.799401	0.923766	-1.35728	4.12264e-22	1.52458e-20	32.9665	26.5126	90.9906	87.4381	36.8846	26.8461			protein_coding	Pectin lyase-like superfamily protein; FUNCTIONS IN: lyase activity, pectate lyase activity; INVOLVED IN: biological_process unknown; LOCATED IN: membrane; EXPRESSED IN: 23 plant structures; EXPRESSED DURING: 13 growth stages; CONTAINS InterPro DOMAIN/s:
AT1G74380	-0.932598	2.40944e-27	7.60919e-26	-0.171785	0.0336217	0.142188	0.736581	3.51341e-18	1.03508e-16	231.228	220.976	135.115	139.411	206.108	213.16	XXT5	xyloglucan xylosyltransferase 5	protein_coding	xyloglucan xylosyltransferase 5 (XXT5); FUNCTIONS IN: xyloglucan 6-xylosyltransferase activity, transferase activity, transferring glycosyl groups, transferase activity; INVOLVED IN: N-terminal protein myristoylation, root hair elongation; LOCATED IN: Gol
AT4G37610	-1.29692	2.41331e-27	7.61089e-26	-1.02887	4.14557e-24	1.02529e-21	0.243891	0.0174125	0.0636621	347.954	409.932	164.01	193.861	188.85	199.725	BT5	BTB and TAZ domain protein 5	protein_coding	BTB and TAZ domain protein 5 (BT5); CONTAINS InterPro DOMAIN/s: BTB/POZ (InterPro:IPR013069), Zinc finger, TAZ-type (InterPro:IPR000197), BTB/POZ fold (InterPro:IPR011333), Kelch related (InterPro:IPR013089), BTB/POZ-like (InterPro:IPR000210); BEST Arabid
AT4G30490	-1.1929	2.449e-27	7.71282e-26	-0.585245	7.34593e-09	3.04052e-07	0.58336	4.17429e-07	4.27994e-06	70.4145	69.6915	35.8414	35.2163	48.568	48.9732			protein_coding	AFG1-like ATPase family protein; FUNCTIONS IN: ATPase activity, ATP binding; INVOLVED IN: biological_process unknown; EXPRESSED IN: 23 plant structures; EXPRESSED DURING: 15 growth stages; CONTAINS InterPro DOMAIN/s: ATPase, AFG1-like (InterPro:IPR005654)
AT1G78370	0.839909	2.75628e-27	8.65676e-26	0.824207	4.20479e-15	4.4334e-13	-0.0403189	0.696773	0.855494	584.905	578.518	1221.02	1193.39	1200.24	950.58	GSTU20	glutathione S-transferase TAU 20	protein_coding	glutathione S-transferase TAU 20 (GSTU20); FUNCTIONS IN: glutathione transferase activity; INVOLVED IN: toxin catabolic process; LOCATED IN: apoplast, chloroplast, cytoplasm; EXPRESSED IN: 23 plant structures; EXPRESSED DURING: 15 growth stages; CONTAINS
AT4G18170	-2.69706	2.756e-27	8.65676e-26	-1.68845	1.5422e-18	2.32293e-16	0.98731	0.0003552	0.00216247	30.7542	43.7127	4.95583	8.27566	10.9804	13.2574	WRKY28	WRKY DNA-binding protein 28	protein_coding	WRKY DNA-binding protein 28 (WRKY28); CONTAINS InterPro DOMAIN/s: DNA-binding WRKY (InterPro:IPR003657), Transcription factor, WRKY group IIc (InterPro:IPR017396); BEST Arabidopsis thaliana protein match is: WRKY DNA-binding protein 8 (TAIR:AT5G46350.1);
AT4G34480	-0.985186	3.47222e-27	1.08904e-25	0.130814	0.103911	0.308119	1.09165	1.14994e-34	8.0372e-33	233.079	232.871	143.304	128.957	265.651	273.33			protein_coding	O-Glycosyl hydrolases family 17 protein; FUNCTIONS IN: cation binding, hydrolase activity, hydrolyzing O-glycosyl compounds, catalytic activity; INVOLVED IN: carbohydrate metabolic process; LOCATED IN: endomembrane system; EXPRESSED IN: 22 plant structure
AT1G21310	1.03781	4.15706e-27	1.30064e-25	0.590406	8.70112e-13	6.88971e-11	-0.471547	1.52019e-07	1.64144e-06	212.41	197.743	455.565	519.963	314.788	330.072	EXT3	extensin 3	protein_coding	extensin 3 (EXT3); FUNCTIONS IN: structural constituent of cell wall; INVOLVED IN: plant-type cell wall organization; LOCATED IN: endomembrane system; EXPRESSED IN: 7 plant structures; EXPRESSED DURING: 4 anthesis, F mature embryo stage, petal differentia
AT4G23470	-1.06294	4.15824e-27	1.30064e-25	-0.218868	0.0153604	0.0784388	0.81982	8.11526e-18	2.33669e-16	176.623	185.415	103.685	97.1523	156.777	165.736			protein_coding	PLAC8 family protein; CONTAINS InterPro DOMAIN/s: Protein of unknown function Cys-rich (InterPro:IPR006461); BEST Arabidopsis thaliana protein match is: PLAC8 family protein (TAIR:AT1G63830.3); Has 7925 Blast hits to 4553 proteins in 452 species: Archae -
AT2G30040	-1.08131	4.33299e-27	1.35345e-25	0.0794408	0.368094	0.653922	1.1365	1.17073e-32	7.20409e-31	160.169	165.49	93.1899	85.3971	175.53	184.125	MAPKKK14	mitogen-activated protein kinase kinase kinase 14	protein_coding	mitogen-activated protein kinase kinase kinase 14 (MAPKKK14); FUNCTIONS IN: protein serine/threonine kinase activity, protein kinase activity, kinase activity, ATP binding; INVOLVED IN: protein amino acid phosphorylation; EXPRESSED IN: 21 plant structures
AT2G20142	-2.13315	4.7899e-27	1.49414e-25	-0.21065	0.169874	0.420705	1.898	5.69736e-26	2.58541e-24	60.3166	44.9816	15.515	12.3012	49.5119	45.217			protein_coding	Toll-Interleukin-Resistance (TIR) domain family protein; FUNCTIONS IN: transmembrane receptor activity; INVOLVED IN: signal transduction, innate immune response; LOCATED IN: intrinsic to membrane; EXPRESSED IN: 13 plant structures; EXPRESSED DURING: 9 gro
AT3G57760	-2.00563	5.26056e-27	1.63872e-25	-0.80101	1.20272e-06	2.89245e-05	1.18087	2.76631e-08	3.32233e-07	26.321	28.9098	7.91642	7.90914	15.1141	17.3863			protein_coding	Protein kinase superfamily protein; FUNCTIONS IN: protein kinase activity, ATP binding; INVOLVED IN: protein amino acid phosphorylation; EXPRESSED IN: 6 plant structures; EXPRESSED DURING: 4 anthesis, petal differentiation and expansion stage; CONTAINS In
AT4G18197	-1.66386	5.36629e-27	1.66938e-25	-0.706757	4.45909e-09	1.90062e-07	0.932681	8.17986e-10	1.19722e-08	55.9869	46.6951	16.4619	20.937	32.5317	33.0562	PUP7	purine permease 7	protein_coding	purine permease 7 (PUP7); CONTAINS InterPro DOMAIN/s: Protein of unknown function DUF250 (InterPro:IPR004853); BEST Arabidopsis thaliana protein match is: Nucleotide-sugar transporter family protein (TAIR:AT4G18205.1); Has 35333 Blast hits to 34131 protei
AT3G17810	-1.06318	6.67129e-27	2.07254e-25	-0.389893	5.93813e-06	0.000116512	0.649109	1.09204e-11	1.93482e-10	161.201	165.341	86.0484	95.0715	129.816	130.614	PYD1	pyrimidine 1	protein_coding	pyrimidine 1 (PYD1); FUNCTIONS IN: oxidoreductase activity, acting on the CH-CH group of donors, dihydropyrimidine dehydrogenase (NADP+) activity; INVOLVED IN: 'de novo' pyrimidine base biosynthetic process, uracil catabolic process, cellular response to
AT1G63830	-1.14162	7.08229e-27	2.19724e-25	0.136996	0.133629	0.362148	1.25438	3.50425e-35	2.47579e-33	158.508	159.88	82.5924	76.1691	179.444	184.484			protein_coding	PLAC8 family protein; LOCATED IN: plasma membrane, membrane; EXPRESSED IN: 24 plant structures; EXPRESSED DURING: 15 growth stages; CONTAINS InterPro DOMAIN/s: Protein of unknown function Cys-rich (InterPro:IPR006461); BEST Arabidopsis thaliana protein ma
AT3G17800	-0.90444	7.17227e-27	2.22214e-25	0.00742921	0.927277	0.97606	0.887431	8.80178e-27	4.16284e-25	482.57	445.968	295.645	279.186	502.324	472.018			protein_coding	FUNCTIONS IN: molecular_function unknown; INVOLVED IN: response to UV-B; LOCATED IN: chloroplast; EXPRESSED IN: 23 plant structures; EXPRESSED DURING: 13 growth stages; CONTAINS InterPro DOMAIN/s: Protein of unknown function DUF760 (InterPro:IPR008479); B
AT5G56550	-2.33501	7.6617e-27	2.37057e-25	-1.61618	1.13072e-17	1.58404e-15	0.698488	0.0123807	0.0481576	37.3545	43.2574	7.82341	10.6333	12.0377	15.4662	OXS3	OXIDATIVE STRESS 3	protein_coding	OXIDATIVE STRESS 3 (OXS3); BEST Arabidopsis thaliana protein match is: unknown protein (TAIR:AT4G26288.1); Has 1807 Blast hits to 1807 proteins in 277 species: Archae - 0; Bacteria - 0; Metazoa - 736; Fungi - 347; Plants - 385; Viruses - 0; Other Eukaryot
AT5G03610	-1.29614	1.11533e-26	3.44624e-25	-0.242645	0.0289631	0.126879	1.02938	4.1367e-19	1.28659e-17	87.641	98.1558	44.3788	43.441	77.9836	86.3343			protein_coding	GDSL-like Lipase/Acylhydrolase superfamily protein; FUNCTIONS IN: hydrolase activity, acting on ester bonds, carboxylesterase activity; INVOLVED IN: lipid metabolic process; LOCATED IN: endomembrane system; EXPRESSED IN: 22 plant structures; EXPRESSED DUR
AT4G19510	-1.13066	1.12243e-26	3.46349e-25	-0.339621	0.0013824	0.0118551	0.766772	7.09565e-11	1.15688e-09	38.349	36.3312	20.8333	19.5332	28.4931	34.2462			protein_coding	Disease resistance protein (TIR-NBS-LRR class); FUNCTIONS IN: transmembrane receptor activity, ATP binding; INVOLVED IN: signal transduction, apoptosis, defense response, innate immune response; LOCATED IN: intrinsic to membrane; EXPRESSED IN: 23 plant st
AT1G63040	-3.5328	1.15347e-26	3.55448e-25	-0.0353953	0.870263	0.953875	3.47469	2.95853e-25	1.29491e-23	21.7533	24.2997	2.1231	2.42765	20.3359	26.6941			pseudogene	pseudogene, DRE binding protein, similar to GI:3738224 from (Arabidopsis thaliana) (Plant Cell 10 (8), 1391-1406 (1998)); blastp match of 38% identity and 3.9e-24 P-value to GP|18535580|gb|AAK57551.1||AY034473 putative transcriptional activator CBF1 {Lyco
AT5G63160	-1.62052	1.36544e-26	4.20202e-25	-0.233655	0.0712388	0.239974	1.36285	8.35624e-24	3.37359e-22	42.9869	50.2261	18.548	17.9117	40.1638	42.1155	BT1	BTB and TAZ domain protein 1	protein_coding	BTB and TAZ domain protein 1 (BT1); CONTAINS InterPro DOMAIN/s: BTB/POZ (InterPro:IPR013069), Zinc finger, TAZ-type (InterPro:IPR000197), BTB/POZ fold (InterPro:IPR011333), Kelch related (InterPro:IPR013089), BTB/POZ-like (InterPro:IPR000210); BEST Arabid
AT3G51240	1.67528	1.50933e-26	4.63861e-25	0.395256	0.012663	0.0674935	-1.3044	1.4496e-20	4.94527e-19	17.3175	19.6505	76.1292	61.3047	25.4264	25.4442	F3H	flavanone 3-hydroxylase	protein_coding	flavanone 3-hydroxylase (F3H); FUNCTIONS IN: naringenin 3-dioxygenase activity; INVOLVED IN: response to UV-B, response to sucrose stimulus, flavonoid biosynthetic process; LOCATED IN: cellular_component unknown; EXPRESSED IN: 20 plant structures; EXPRESS
AT5G21150	2.66223	1.59066e-26	4.88201e-25	0.111386	0.765766	0.908199	-2.57804	8.39742e-26	3.78396e-24	1.38123	1.4571	11.9121	9.18113	1.37201	1.85449	AGO9	ARGONAUTE 9	protein_coding	ARGONAUTE 9 (AGO9); FUNCTIONS IN: siRNA binding; INVOLVED IN: ovule development, negative regulation of transposition; LOCATED IN: cytoplasm; EXPRESSED IN: 14 plant structures; EXPRESSED DURING: 8 growth stages; CONTAINS InterPro DOMAIN/s: Domain of unkno
AT1G68440	-1.59667	1.60254e-26	4.91188e-25	-1.55906	6.18542e-25	1.63043e-22	0.0138087	0.930662	0.973087	74.2724	95.327	30.4945	34.5937	26.08	34.2312			protein_coding	unknown protein; BEST Arabidopsis thaliana protein match is: unknown protein (TAIR:AT1G25400.2); Has 86 Blast hits to 86 proteins in 29 species: Archae - 0; Bacteria - 6; Metazoa - 27; Fungi - 11; Plants - 24; Viruses - 0; Other Eukaryotes - 18 (source: N
AT1G51620	-3.24178	1.86263e-26	5.70144e-25	-0.0746452	0.721568	0.889307	3.14393	1.91383e-23	7.57948e-22	13.1199	12.1484	1.44153	1.58589	10.7275	14.0791			protein_coding	Protein kinase superfamily protein; FUNCTIONS IN: protein kinase activity, kinase activity, ATP binding; INVOLVED IN: protein amino acid phosphorylation; LOCATED IN: cellular_component unknown; EXPRESSED IN: 7 plant structures; EXPRESSED DURING: LP.06 six
AT5G03355	-1.81623	2.05059e-26	6.26839e-25	-0.257019	0.0331052	0.140594	1.53541	2.59972e-20	8.7644e-19	32.3111	34.127	9.29622	12.4978	28.6661	29.4641			protein_coding
AT5G65640	1.37371	2.39473e-26	7.31063e-25	0.272191	0.0799954	0.259289	-1.12613	1.47103e-16	3.8839e-15	22.9741	23.184	72.5455	67.8286	32.1043	26.1122	bHLH093	beta HLH protein 93	protein_coding	beta HLH protein 93 (bHLH093); FUNCTIONS IN: DNA binding, sequence-specific DNA binding transcription factor activity; INVOLVED IN: regulation of transcription; LOCATED IN: nucleus; EXPRESSED IN: 22 plant structures; EXPRESSED DURING: 13 growth stages; CO
AT4G11330	-1.73255	2.52258e-26	7.69069e-25	-0.549609	4.93176e-05	0.000729675	1.15922	3.86244e-11	6.50111e-10	30.9079	29.5205	9.85637	11.1455	20.8331	22.2803	MPK5	MAP kinase 5	protein_coding	MAP kinase 5 (MPK5); CONTAINS InterPro DOMAIN/s: Protein kinase, ATP binding site (InterPro:IPR017441), JNK MAP kinase (InterPro:IPR008351), Serine/threonine-protein kinase domain (InterPro:IPR002290), Serine/threonine-protein kinase-like domain (InterPro
AT5G02290	-1.17465	2.61281e-26	7.95517e-25	-0.179982	0.0729234	0.243845	0.970369	1.31831e-20	4.51758e-19	106.766	92.9991	52.1514	50.3076	89.5106	94.6749	NAK		protein_coding	NAK; FUNCTIONS IN: protein serine/threonine kinase activity, protein kinase activity, kinase activity, ATP binding; INVOLVED IN: protein amino acid phosphorylation, N-terminal protein myristoylation; LOCATED IN: plasma membrane; EXPRESSED IN: 23 plant str
AT1G13560	-1.00854	2.69516e-26	8.19499e-25	-0.0499268	0.594605	0.819915	0.934427	3.45456e-22	1.27958e-20	156.789	163.47	92.3299	91.9832	152.474	170.878	AAPT1	aminoalcoholphosphotransferase 1	protein_coding	aminoalcoholphosphotransferase 1 (AAPT1); FUNCTIONS IN: phosphatidyltransferase activity, phosphotransferase activity, for other substituted phosphate groups; INVOLVED IN: phospholipid biosynthetic process; LOCATED IN: membrane; EXPRESSED IN: 24 plant str
AT1G21080	-1.10664	2.83443e-26	8.60704e-25	-0.235338	0.0128544	0.0682874	0.847058	2.86907e-16	7.35453e-15	108.179	106.033	60.5302	57.4864	94.5884	99.4765			protein_coding	DNAJ heat shock N-terminal domain-containing protein; FUNCTIONS IN: unfolded protein binding, heat shock protein binding; INVOLVED IN: protein folding; LOCATED IN: cellular_component unknown; EXPRESSED IN: 23 plant structures; EXPRESSED DURING: 15 growth
AT3G18000	1.62354	3.23257e-26	9.80304e-25	0.759965	3.38742e-06	7.1658e-05	-0.887755	6.38362e-11	1.04526e-09	28.0704	20.372	93.4184	79.131	48.0301	37.3073	XPL1	XIPOTL 1	protein_coding	XIPOTL 1 (XPL1); CONTAINS InterPro DOMAIN/s: Methyltransferase type 11 (InterPro:IPR013216); BEST Arabidopsis thaliana protein match is: S-adenosyl-L-methionine-dependent methyltransferases superfamily protein (TAIR:AT1G48600.2); Has 22524 Blast hits to 2
AT2G23810	-0.94884	3.84244e-26	1.16371e-24	0.00421889	0.960017	0.987731	0.928753	1.39369e-31	8.26502e-30	856.944	749.626	469.289	494.487	857.924	823.453	TET8	tetraspanin8	protein_coding	tetraspanin8 (TET8); FUNCTIONS IN: molecular_function unknown; INVOLVED IN: aging; LOCATED IN: plasma membrane, membrane; EXPRESSED IN: 25 plant structures; EXPRESSED DURING: 14 growth stages; CONTAINS InterPro DOMAIN/s: Tetraspanin (InterPro:IPR018499),
AT5G22450	-1.04196	4.67145e-26	1.41291e-24	-0.128179	0.185423	0.445241	0.889692	8.50679e-18	2.44634e-16	54.1909	51.3514	29.4154	29.9641	47.5012	53.5373			protein_coding	unknown protein; LOCATED IN: chloroplast; EXPRESSED IN: 22 plant structures; EXPRESSED DURING: 13 growth stages; BEST Arabidopsis thaliana protein match is: unknown protein (TAIR:AT2G19390.1); Has 30201 Blast hits to 17322 proteins in 780 species: Archae
AT5G14200	0.966085	4.76416e-26	1.43905e-24	1.05687	3.76029e-20	6.49395e-18	0.0661264	0.54756	0.757354	135.913	145.115	323.755	336.866	341.379	267.317	IMD1	isopropylmalate dehydrogenase 1	protein_coding	isopropylmalate dehydrogenase 1 (IMD1); FUNCTIONS IN: 3-isopropylmalate dehydrogenase activity; INVOLVED IN: glucosinolate biosynthetic process, leucine biosynthetic process, response to salt stress, metabolic process; LOCATED IN: chloroplast, chloroplast
AT2G22500	-0.901285	5.78194e-26	1.74418e-24	0.106705	0.186739	0.447252	0.983713	3.35734e-40	3.08646e-38	846.919	744.549	487.721	499.157	892.134	896.375	UCP5	uncoupling protein 5	protein_coding	uncoupling protein 5 (UCP5); FUNCTIONS IN: binding, dicarboxylic acid transmembrane transporter activity; INVOLVED IN: transport, mitochondrial transport; LOCATED IN: mitochondrion, mitochondrial inner membrane, membrane; EXPRESSED IN: 23 plant structures
AT5G36290	-1.08479	6.46081e-26	1.9464e-24	-0.175053	0.0400035	0.160664	0.885504	7.89388e-19	2.40291e-17	220.379	215.248	112.306	128.32	205.2	198.195			protein_coding	Uncharacterized protein family (UPF0016); FUNCTIONS IN: molecular_function unknown; INVOLVED IN: biological_process unknown; LOCATED IN: endomembrane system, membrane; EXPRESSED IN: 23 plant structures; EXPRESSED DURING: 15 growth stages; CONTAINS InterPr
AT5G10140	2.18566	6.52536e-26	1.96327e-24	0.16055	0.565588	0.803306	-2.05087	1.28098e-23	5.1534e-22	7.58901	7.81232	45.177	36.8384	7.98166	10.1484	FLC	FLOWERING LOCUS C	protein_coding	FLOWERING LOCUS C (FLC); CONTAINS InterPro DOMAIN/s: Transcription factor, MADS-box (InterPro:IPR002100), Transcription factor, K-box (InterPro:IPR002487); BEST Arabidopsis thaliana protein match is: K-box region and MADS-box transcription factor family p
AT1G63500	-1.6233	6.85446e-26	2.05958e-24	-0.557861	0.0474451	0.181456	1.04056	1.16934e-15	2.89376e-14	75.6076	102.846	30.8085	36.4582	56.6741	70.2865	BSK7	brassinosteroid-signaling kinase 7	protein_coding	Protein kinase protein with tetratricopeptide repeat domain; FUNCTIONS IN: protein serine/threonine kinase activity, binding, protein kinase activity, ATP binding; INVOLVED IN: protein amino acid phosphorylation; LOCATED IN: plasma membrane; EXPRESSED IN:
AT1G51950	-1.57444	6.96004e-26	2.08856e-24	-0.533897	5.33035e-07	1.39403e-05	1.01651	3.72455e-14	8.24553e-13	121.223	141.77	43.3169	59.0323	95.2694	94.7558	IAA18	indole-3-acetic acid inducible 18	protein_coding	indole-3-acetic acid inducible 18 (IAA18); FUNCTIONS IN: sequence-specific DNA binding transcription factor activity; INVOLVED IN: response to auxin stimulus; LOCATED IN: nucleus; EXPRESSED IN: 22 plant structures; EXPRESSED DURING: 13 growth stages; CONT
AT2G18300	2.08878	7.4782e-26	2.24111e-24	0.0545818	0.840975	0.942093	-2.05597	5.13538e-22	1.87786e-20	7.5553	6.02769	29.2003	39.1584	8.93997	5.85052	HBI1	HOMOLOG OF BEE2 INTERACTING WITH IBH 1	protein_coding	basic helix-loop-helix (bHLH) DNA-binding superfamily protein; FUNCTIONS IN: sequence-specific DNA binding transcription factor activity; INVOLVED IN: response to cytokinin stimulus, regulation of transcription; LOCATED IN: nucleus; EXPRESSED IN: 13 plant
AT2G17290	-1.33866	7.83706e-26	2.34559e-24	-0.265692	0.00946046	0.0539793	1.04895	7.51048e-17	2.03699e-15	49.5791	49.8566	20.9624	24.5831	42.4625	44.0056	CPK6	calcium dependent protein kinase 6	protein_coding	calcium dependent protein kinase 6 (CPK6); FUNCTIONS IN: in 6 functions; INVOLVED IN: regulation of anion channel activity, protein amino acid phosphorylation, N-terminal protein myristoylation, abscisic acid mediated signaling pathway, regulation of stom
AT4G33300	-1.02342	8.02321e-26	2.39817e-24	-0.228172	0.00786763	0.0465981	0.771101	1.012e-15	2.52075e-14	84.4577	80.4192	45.9407	49.5385	70.8708	78.2213	ADR1-L1	ADR1-like 1	protein_coding	ADR1-like 1 (ADR1-L1); FUNCTIONS IN: ATP binding; INVOLVED IN: apoptosis, defense response; LOCATED IN: apoplast; EXPRESSED IN: 22 plant structures; EXPRESSED DURING: 13 growth stages; CONTAINS InterPro DOMAIN/s: NB-ARC (InterPro:IPR002182), Leucine-rich
AT2G15080	-1.60954	8.63264e-26	2.57696e-24	-0.790113	7.87207e-08	2.5774e-06	0.796982	1.65039e-05	0.000132279	22.1829	21.8651	7.33778	9.19082	11.3672	15.3504	RLP19	receptor like protein 19	protein_coding	receptor like protein 19 (RLP19); FUNCTIONS IN: kinase activity; INVOLVED IN: signal transduction, defense response; LOCATED IN: endomembrane system; EXPRESSED IN: 10 plant structures; EXPRESSED DURING: 9 growth stages; CONTAINS InterPro DOMAIN/s: Leucine
AT4G15280	-2.60476	9.59096e-26	2.85931e-24	-0.433934	0.0161511	0.0815206	2.14786	2.27386e-16	5.91487e-15	14.8967	16.3016	2.62876	3.33139	11.6484	12.4003	UGT71B5	UDP-glucosyl transferase 71B5	protein_coding	UDP-glucosyl transferase 71B5 (UGT71B5); FUNCTIONS IN: quercetin 3-O-glucosyltransferase activity, UDP-glycosyltransferase activity, transferase activity, transferring glycosyl groups; INVOLVED IN: metabolic process; LOCATED IN: cellular_component unknown
AT4G27560	-1.33323	1.13326e-25	3.37414e-24	-0.175472	0.150855	0.39141	1.13354	4.43024e-30	2.47348e-28	191.084	245.548	100.72	100.569	186.662	218.186			protein_coding	UDP-Glycosyltransferase superfamily protein; FUNCTIONS IN: transferase activity, transferring glycosyl groups; INVOLVED IN: response to salt stress, N-terminal protein myristoylation; LOCATED IN: cellular_component unknown; EXPRESSED IN: guard cell; CONTA
AT5G46500	-2.95895	1.22988e-25	3.65707e-24	-1.14513	1.39567e-06	3.3049e-05	1.78726	1.35515e-06	1.28784e-05	10.7156	10.0677	1.82805	1.45724	3.84245	5.89563			protein_coding	BEST Arabidopsis thaliana protein match is: disease resistance protein (TIR-NBS-LRR class) family (TAIR:AT5G46260.1); Has 1807 Blast hits to 1807 proteins in 277 species: Archae - 0; Bacteria - 0; Metazoa - 736; Fungi - 347; Plants - 385; Viruses - 0; Oth
AT3G04010	-2.77981	1.34704e-25	4.00024e-24	-0.475623	0.0129163	0.0685254	2.2809	1.70752e-15	4.17594e-14	8.62622	8.86967	1.38044	1.56315	6.4129	6.74036			protein_coding	O-Glycosyl hydrolases family 17 protein; FUNCTIONS IN: cation binding, hydrolase activity, hydrolyzing O-glycosyl compounds, catalytic activity; INVOLVED IN: carbohydrate metabolic process; LOCATED IN: anchored to membrane; EXPRESSED IN: 11 plant structur
AT3G26290	1.95866	1.45584e-25	4.31773e-24	1.2595	7.22589e-10	3.57423e-08	-0.723086	7.13586e-06	6.04541e-05	6.28259	5.15923	26.593	25.089	14.2849	13.4717	CYP71B26	cytochrome P450, family 71, subfamily B, polypeptide 26	protein_coding	cytochrome P450, family 71, subfamily B, polypeptide 26 (CYP71B26); FUNCTIONS IN: electron carrier activity, monooxygenase activity, iron ion binding, oxygen binding, heme binding; INVOLVED IN: oxidation reduction; LOCATED IN: endomembrane system; EXPRESS
AT2G34650	1.44968	1.50614e-25	4.46114e-24	0.366574	0.0239728	0.110758	-1.10722	3.51728e-16	8.96594e-15	12.8911	12.1673	39.9041	39.4571	17.9543	15.7805	PID	PINOID	protein_coding	PINOID (PID); CONTAINS InterPro DOMAIN/s: Protein kinase, catalytic domain (InterPro:IPR000719), Serine/threonine-protein kinase domain (InterPro:IPR002290), Serine/threonine-protein kinase-like domain (InterPro:IPR017442), Protein kinase-like domain (Int
AT3G16030	-3.67346	1.50873e-25	4.46304e-24	-0.0667436	0.774609	0.912593	3.58401	6.57956e-24	2.67518e-22	5.07174	6.16358	0.519186	0.442544	4.66727	6.5114	CES101	CALLUS EXPRESSION OF RBCS 101	protein_coding	CALLUS EXPRESSION OF RBCS 101 (CES101); FUNCTIONS IN: in 6 functions; INVOLVED IN: protein amino acid phosphorylation; LOCATED IN: endomembrane system; EXPRESSED IN: 21 plant structures; EXPRESSED DURING: 13 growth stages; CONTAINS InterPro DOMAIN/s: Curc
AT2G38290	-1.49459	1.56712e-25	4.62979e-24	-0.446635	0.00170945	0.0141627	1.0241	1.47097e-11	2.58221e-10	49.6319	58.4656	21.3329	23.0622	36.1058	46.6841	AMT2	ammonium transporter 2	protein_coding	ammonium transporter 2 (AMT2); FUNCTIONS IN: ammonium transmembrane transporter activity, high affinity secondary active ammonium transmembrane transporter activity; INVOLVED IN: ammonium transport, response to nematode, cellular response to nitrogen star
AT2G23770	-2.79187	1.79169e-25	5.2864e-24	-1.43562	5.15171e-10	2.6296e-08	1.33742	0.000199633	0.00128872	8.91131	9.92515	1.34015	1.78231	2.99122	4.29512	LYK4	LysM-containing receptor-like kinase 4	protein_coding	protein kinase family protein / peptidoglycan-binding LysM domain-containing protein; FUNCTIONS IN: kinase activity; INVOLVED IN: protein amino acid phosphorylation, cell wall macromolecule catabolic process; LOCATED IN: endomembrane system; EXPRESSED IN:
AT4G00300	-1.20031	1.84785e-25	5.44509e-24	-0.478329	1.19106e-07	3.68788e-06	0.698025	9.51937e-10	1.38004e-08	161.536	153.851	71.6861	87.2146	113.352	123.121			protein_coding	fringe-related protein; CONTAINS InterPro DOMAIN/s: Malectin/receptor-like protein kinase (InterPro:IPR021720), Protein of unknown function DUF604 (InterPro:IPR006740); BEST Arabidopsis thaliana protein match is: Protein of unknown function (DUF604) (TAIR
AT1G15670	-1.98657	2.08469e-25	6.13511e-24	-1.11864	5.30094e-11	3.14183e-09	0.844425	3.18078e-05	0.000241497	27.0023	34.6054	8.62314	9.37585	13.6727	16.0435			protein_coding	Galactose oxidase/kelch repeat superfamily protein; CONTAINS InterPro DOMAIN/s: Galactose oxidase/kelch, beta-propeller (InterPro:IPR011043), Kelch repeat type 1 (InterPro:IPR006652), Kelch related (InterPro:IPR013089), Kelch-type beta propeller (InterPro
AT1G68250	-2.36137	2.19853e-25	6.46183e-24	0.209405	0.193149	0.455915	2.54708	5.25542e-35	3.70159e-33	33.9374	39.3184	7.85865	8.68309	43.1262	45.5346			protein_coding	unknown protein; Has 5 Blast hits to 5 proteins in 2 species: Archae - 0; Bacteria - 0; Metazoa - 0; Fungi - 0; Plants - 5; Viruses - 0; Other Eukaryotes - 0 (source: NCBI BLink).
AT2G44490	-1.31767	2.2661e-25	6.65187e-24	-0.365493	0.000170313	0.00210609	0.928447	2.72341e-13	5.58617e-12	105.581	103.476	42.6233	54.4752	79.2255	90.3475	PEN2	PENETRATION 2	protein_coding	PENETRATION 2 (PEN2); FUNCTIONS IN: thioglucosidase activity, hydrolase activity, hydrolyzing O-glycosyl compounds; INVOLVED IN: defense response to fungus, incompatible interaction, glucosinolate metabolic process, defense response to bacterium, indole g
AT3G13690	1.32769	2.28885e-25	6.71004e-24	0.624402	2.48162e-06	5.45113e-05	-0.727456	4.48702e-11	7.49725e-10	13.6778	11.8812	37.9607	37.3767	21.387	19.8959			protein_coding	Protein kinase protein with adenine nucleotide alpha hydrolases-like domain; FUNCTIONS IN: protein tyrosine kinase activity, protein kinase activity, kinase activity, ATP binding; INVOLVED IN: protein amino acid phosphorylation; LOCATED IN: cellular_compo
AT5G16730	-1.0082	2.45993e-25	7.20238e-24	-0.282071	0.00126278	0.011042	0.701889	2.16951e-15	5.27201e-14	164.002	144.062	85.0649	92.2446	129.194	135.209			protein_coding	LOCATED IN: chloroplast; EXPRESSED IN: 23 plant structures; EXPRESSED DURING: 13 growth stages; CONTAINS InterPro DOMAIN/s: Protein of unknown function DUF827, plant (InterPro:IPR008545), Spectrin/alpha-actinin (InterPro:IPR018159); BEST Arabidopsis thali
AT3G19710	1.06499	2.64806e-25	7.74328e-24	0.668646	1.57976e-08	6.08602e-07	-0.421014	5.96937e-05	0.000430044	253.719	297.046	672.39	665.412	510.921	404.384	BCAT4	branched-chain aminotransferase4	protein_coding	branched-chain aminotransferase4 (BCAT4); CONTAINS InterPro DOMAIN/s: Aminotransferase, class IV (InterPro:IPR001544), Branched-chain amino acid aminotransferase II (InterPro:IPR005786); BEST Arabidopsis thaliana protein match is: D-aminoacid aminotransfe
AT2G27830	-1.35029	2.95765e-25	8.63753e-24	-0.645884	3.12855e-08	1.14369e-06	0.680139	1.96965e-09	2.77119e-08	112.233	134.508	54.5349	57.823	82.8724	82.1422			protein_coding	unknown protein; BEST Arabidopsis thaliana protein match is: unknown protein (TAIR:AT4G22758.1); Has 131 Blast hits to 131 proteins in 17 species: Archae - 0; Bacteria - 0; Metazoa - 0; Fungi - 0; Plants - 131; Viruses - 0; Other Eukaryotes - 0 (source: N
AT1G24150	-1.66137	3.00348e-25	8.76022e-24	-0.0149348	0.909809	0.969121	1.62233	2.30576e-24	9.6316e-23	20.7213	19.0481	7.00915	7.52585	19.4456	21.7586	FH4	formin homologue 4	protein_coding	formin homologue 4 (FH4); FUNCTIONS IN: actin binding, protein binding; INVOLVED IN: actin filament polymerization; LOCATED IN: cell-cell junction, plasma membrane; EXPRESSED IN: 19 plant structures; EXPRESSED DURING: 13 growth stages; CONTAINS InterPro D
AT3G06435	-1.83106	3.49841e-25	1.01908e-23	-0.277531	0.0636034	0.22229	1.5295	1.50847e-22	5.6607e-21	60.7969	43.4701	18.7905	15.1822	40.6771	48.8085			protein_coding	Expressed protein; Has 35333 Blast hits to 34131 proteins in 2444 species: Archae - 798; Bacteria - 22429; Metazoa - 974; Fungi - 991; Plants - 531; Viruses - 0; Other Eukaryotes - 9610 (source: NCBI BLink).
AT3G46090	-1.50245	3.60807e-25	1.04969e-23	0.104023	0.362418	0.648529	1.58176	9.3764e-30	5.1595e-28	94.1951	84.9291	40.3212	32.9806	105.512	95.3186	ZAT7		protein_coding	ZAT7; FUNCTIONS IN: sequence-specific DNA binding transcription factor activity, zinc ion binding, nucleic acid binding; INVOLVED IN: response to chitin, regulation of transcription; LOCATED IN: intracellular; CONTAINS InterPro DOMAIN/s: Zinc finger, C2H2
AT3G12320	-1.21916	3.82129e-25	1.11031e-23	-1.9997	3.69873e-94	1.48193e-90	-0.805049	1.27726e-10	2.02057e-09	194.016	219.871	110.665	90.7219	50.6788	51.6751			protein_coding	unknown protein; BEST Arabidopsis thaliana protein match is: unknown protein (TAIR:AT5G06980.4); Has 102 Blast hits to 102 proteins in 16 species: Archae - 0; Bacteria - 0; Metazoa - 0; Fungi - 0; Plants - 98; Viruses - 0; Other Eukaryotes - 4 (source: NC
AT3G13980	1.72211	4.09964e-25	1.18968e-23	0.430263	0.0418531	0.165668	-1.31494	8.18895e-15	1.90501e-13	14.6573	11.7073	52.5975	47.9994	21.3824	15.6085			protein_coding	unknown protein; BEST Arabidopsis thaliana protein match is: unknown protein (TAIR:AT1G54200.1); Has 1485 Blast hits to 418 proteins in 98 species: Archae - 0; Bacteria - 6; Metazoa - 246; Fungi - 61; Plants - 107; Viruses - 6; Other Eukaryotes - 1059 (so
AT1G07650	-0.969843	4.10888e-25	1.19085e-23	-0.2729	0.00543279	0.0348384	0.673005	1.39255e-10	2.19841e-09	80.0906	76.9294	45.5618	49.7593	60.7527	72.1722			protein_coding	Leucine-rich repeat transmembrane protein kinase; FUNCTIONS IN: protein serine/threonine kinase activity, kinase activity, ATP binding; INVOLVED IN: protein amino acid phosphorylation, transmembrane receptor protein tyrosine kinase signaling pathway; LOCA
AT1G29340	-0.954159	4.48309e-25	1.29766e-23	-0.0920405	0.277371	0.565646	0.837921	9.03767e-21	3.12038e-19	129.457	120.319	72.4433	76.8905	119.079	125.618	PUB17	plant U-box 17	protein_coding	plant U-box 17 (PUB17); FUNCTIONS IN: ubiquitin-protein ligase activity; INVOLVED IN: defense response to fungus, incompatible interaction, defense response, incompatible interaction, apoptosis, protein ubiquitination; LOCATED IN: ubiquitin ligase complex
AT2G40270	-0.897883	4.57412e-25	1.32234e-23	-0.173554	0.0340851	0.143662	0.700024	2.46668e-16	6.38742e-15	171.025	155.085	104.744	102.573	155.837	147.74			protein_coding	Protein kinase family protein; FUNCTIONS IN: protein kinase activity, kinase activity, ATP binding; INVOLVED IN: protein amino acid phosphorylation; LOCATED IN: plasma membrane; EXPRESSED IN: 22 plant structures; EXPRESSED DURING: 13 growth stages; CONTAI
AT2G30580	1.64079	4.72206e-25	1.36338e-23	0.522988	0.00526653	0.0339898	-1.14216	3.83321e-14	8.4697e-13	8.23261	7.86497	27.5806	28.6396	10.64	12.1337	DRIP2	DREB2A-interacting protein 2	protein_coding	DREB2A-interacting protein 2 (DRIP2); CONTAINS InterPro DOMAIN/s: Zinc finger, RING-type, conserved site (InterPro:IPR017907), Zinc finger, RING-type (InterPro:IPR001841), Zinc finger, C3HC4 RING-type (InterPro:IPR018957); BEST Arabidopsis thaliana protei
AT2G28790	1.11859	5.9117e-25	1.70471e-23	0.879309	1.40877e-17	1.94634e-15	-0.263513	0.00225582	0.0111001	112.857	129.015	312.247	296.526	231.028	233.833			protein_coding	Pathogenesis-related thaumatin superfamily protein; CONTAINS InterPro DOMAIN/s: Thaumatin, pathogenesis-related (InterPro:IPR001938); BEST Arabidopsis thaliana protein match is: Pathogenesis-related thaumatin superfamily protein (TAIR:AT1G75800.1); Has 15
AT1G64760	-1.06958	6.52343e-25	1.87875e-23	0.257096	0.00739725	0.0444235	1.30249	3.33037e-36	2.49135e-34	94.9383	92.6567	51.8215	51.0144	111.175	123.791			protein_coding	O-Glycosyl hydrolases family 17 protein; FUNCTIONS IN: cation binding, hydrolase activity, hydrolyzing O-glycosyl compounds, catalytic activity; INVOLVED IN: carbohydrate metabolic process; LOCATED IN: anchored to plasma membrane, plasma membrane, anchore
AT1G75310	-1.16533	6.94155e-25	1.99665e-23	-0.268789	0.0145584	0.0751701	0.872972	4.66017e-12	8.57625e-11	47.9194	45.9424	22.2078	26.2378	36.268	45.097	AUL1	auxilin-like 1	protein_coding	auxin-like 1 protein (AUL1); FUNCTIONS IN: heat shock protein binding; INVOLVED IN: protein folding; EXPRESSED IN: 22 plant structures; EXPRESSED DURING: 13 growth stages; CONTAINS InterPro DOMAIN/s: Heat shock protein DnaJ, N-terminal (InterPro:IPR001623
AT1G28190	-1.92273	7.01744e-25	2.01595e-23	-0.685624	0.0341365	0.143758	1.21203	2.58915e-16	6.67435e-15	65.2882	97.5613	25.6996	24.2383	48.6783	57.467			protein_coding	unknown protein; BEST Arabidopsis thaliana protein match is: unknown protein (TAIR:AT5G12340.1); Has 166 Blast hits to 162 proteins in 36 species: Archae - 0; Bacteria - 2; Metazoa - 15; Fungi - 5; Plants - 124; Viruses - 0; Other Eukaryotes - 20 (source:
AT1G19450	-0.99584	8.3888e-25	2.40689e-23	-0.647624	1.3566e-12	1.04526e-10	0.323912	0.00117459	0.00627042	107.489	107.599	63.7447	61.313	70.5882	72.8643			protein_coding	Major facilitator superfamily protein; FUNCTIONS IN: carbohydrate transmembrane transporter activity, sugar:hydrogen symporter activity; INVOLVED IN: transport, transmembrane transport; LOCATED IN: plasma membrane, vacuole, membrane; EXPRESSED IN: 25 plan
AT5G23850	-1.37984	9.34183e-25	2.67698e-23	-0.485342	0.000157206	0.00196219	0.870373	1.26059e-11	2.22313e-10	55.1054	66.0915	27.1895	26.8713	41.4695	49.1802			protein_coding	FUNCTIONS IN: molecular_function unknown; INVOLVED IN: biological_process unknown; LOCATED IN: cellular_component unknown; EXPRESSED IN: 23 plant structures; EXPRESSED DURING: 13 growth stages; CONTAINS InterPro DOMAIN/s: Lipopolysaccharide-modifying prot
AT5G38710	-2.5475	9.65052e-25	2.76198e-23	-0.607346	0.00369945	0.0258208	1.91638	1.08883e-16	2.91513e-15	16.2281	25.1959	3.77394	4.29486	12.0823	16.007			protein_coding	Methylenetetrahydrofolate reductase family protein; FUNCTIONS IN: proline dehydrogenase activity; INVOLVED IN: oxidation reduction, proline catabolic process, glutamate biosynthetic process; EXPRESSED IN: 21 plant structures; EXPRESSED DURING: 12 growth s
AT2G38530	0.917649	1.00551e-24	2.87417e-23	-0.042356	0.628548	0.840897	-0.984286	1.75804e-28	9.04344e-27	300.083	299.019	626.198	685.691	315.588	292.052	LTP2	lipid transfer protein 2	protein_coding	lipid transfer protein 2 (LTP2); FUNCTIONS IN: lipid binding; INVOLVED IN: programmed cell death, phospholipid transfer to membrane; LOCATED IN: plasma membrane; EXPRESSED IN: 21 plant structures; EXPRESSED DURING: 10 growth stages; CONTAINS InterPro DOMA
AT2G26890	-1.02523	1.01379e-24	2.89424e-23	-0.267146	0.00501587	0.0327435	0.73423	6.46031e-12	1.17367e-10	44.2196	43.4614	23.3174	26.5864	35.0875	41.0531	GRV2	GRAVITROPISM DEFECTIVE 2	protein_coding	GRAVITROPISM DEFECTIVE 2 (GRV2); FUNCTIONS IN: binding, heat shock protein binding; INVOLVED IN: in 10 processes; LOCATED IN: in 6 components; EXPRESSED IN: 30 plant structures; EXPRESSED DURING: 14 growth stages; CONTAINS InterPro DOMAIN/s: Molecular cha
AT2G26600	-1.17495	1.03228e-24	2.94333e-23	-0.36598	0.000431317	0.00459361	0.7845	2.68542e-11	4.59431e-10	69.5423	65.3852	35.2974	33.5553	56.0244	53.1963			protein_coding	Glycosyl hydrolase superfamily protein; FUNCTIONS IN: cation binding, hydrolase activity, hydrolyzing O-glycosyl compounds, catalytic activity; INVOLVED IN: carbohydrate metabolic process; LOCATED IN: anchored to membrane; EXPRESSED IN: 22 plant structure
AT4G00380	1.29816	1.06431e-24	3.03089e-23	-0.206492	0.158857	0.404213	-1.52927	1.07342e-36	8.27327e-35	17.391	19.0596	51.9553	50.7052	15.9351	16.1285	FDM2	factor of DNA methylation 2	protein_coding	XH/XS domain-containing protein; CONTAINS InterPro DOMAIN/s: Domain of unknown function XS (InterPro:IPR005380), Domain of unknown function XH (InterPro:IPR005379), Domain of unknown function, putative Zinc finger, XS/XH (InterPro:IPR005381); BEST Arabido
AT1G64390	1.14578	1.11379e-24	3.16786e-23	0.2506	0.0509955	0.190617	-0.919499	6.80941e-16	1.7129e-14	53.9827	43.9709	129.913	120.89	67.6311	53.7971	GH9C2	glycosyl hydrolase 9C2	protein_coding	glycosyl hydrolase 9C2 (GH9C2); FUNCTIONS IN: carbohydrate binding, hydrolase activity, hydrolyzing O-glycosyl compounds, catalytic activity; INVOLVED IN: carbohydrate metabolic process; LOCATED IN: endomembrane system, extracellular region; EXPRESSED IN:
AT3G13470	0.975982	1.17674e-24	3.34275e-23	0.796288	1.49899e-18	2.27495e-16	-0.203936	0.0211103	0.0743899	61.3263	58.658	132.531	140.901	107.223	110.379	Cpn60beta2	chaperonin-60beta2	protein_coding	TCP-1/cpn60 chaperonin family protein; FUNCTIONS IN: ATP binding; INVOLVED IN: protein folding, protein refolding, cellular protein metabolic process; LOCATED IN: in 7 components; EXPRESSED IN: 26 plant structures; EXPRESSED DURING: 14 growth stages; CONT
AT5G52310	-2.61388	1.25321e-24	3.55557e-23	-0.438414	0.120665	0.339841	2.15176	3.96378e-15	9.40257e-14	544.819	687.597	103.026	130.662	404.406	547.736	LTI78	LOW-TEMPERATURE-INDUCED 78	protein_coding	LOW-TEMPERATURE-INDUCED 78 (LTI78); FUNCTIONS IN: molecular_function unknown; INVOLVED IN: in 7 processes; LOCATED IN: cellular_component unknown; EXPRESSED IN: 24 plant structures; EXPRESSED DURING: 13 growth stages; BEST Arabidopsis thaliana protein mat
AT5G53450	1.39566	1.41961e-24	4.0227e-23	0.368059	0.0159839	0.0808806	-1.05168	3.5322e-16	8.99394e-15	13.3957	12.0473	39.9185	37.6543	17.9266	16.3758	ORG1	OBP3-responsive gene 1	protein_coding	OBP3-responsive gene 1 (ORG1); FUNCTIONS IN: structural molecule activity, protein kinase activity, kinase activity, ATP binding; INVOLVED IN: protein amino acid phosphorylation; LOCATED IN: chloroplast; EXPRESSED IN: 23 plant structures; EXPRESSED DURING
AT1G08860	-3.67416	1.55812e-24	4.40974e-23	0.0784889	0.749595	0.900494	3.73146	5.3666e-23	2.06119e-21	7.56465	7.04973	0.463563	0.802269	6.12526	10.0391	BON3	BONZAI 3	protein_coding	BONZAI 3 (BON3); FUNCTIONS IN: calcium-dependent phospholipid binding; INVOLVED IN: N-terminal protein myristoylation, cellular homeostasis, positive regulation of cellular defense response, negative regulation of cell death; EXPRESSED IN: sperm cell, mal
AT1G20780	-1.33996	1.63136e-24	4.61131e-23	-0.416017	0.00165597	0.0137824	0.899805	4.88993e-11	8.13484e-10	36.4387	42.7308	18.3441	18.0497	27.4533	34.4066	SAUL1	senescence-associated E3 ubiquitin ligase 1	protein_coding	senescence-associated E3 ubiquitin ligase 1 (SAUL1); FUNCTIONS IN: ubiquitin-protein ligase activity; INVOLVED IN: regulation of chlorophyll catabolic process, regulation of chlorophyll biosynthetic process, leaf senescence, regulation of abscisic acid bi
AT4G18030	-0.997438	1.85167e-24	5.22761e-23	-0.197428	0.00925293	0.0530066	0.775874	3.14851e-17	8.76795e-16	376.111	355.512	195.599	228.928	330.721	335.587			protein_coding	S-adenosyl-L-methionine-dependent methyltransferases superfamily protein; INVOLVED IN: biological_process unknown; LOCATED IN: Golgi apparatus, plasma membrane, plant-type cell wall; EXPRESSED IN: 24 plant structures; EXPRESSED DURING: 14 growth stages; C
AT5G15870	-1.20262	1.9173e-24	5.40621e-23	-0.520611	3.99313e-06	8.26388e-05	0.657989	8.94509e-08	9.96894e-07	48.9227	52.6084	25.1232	26.0424	34.6009	39.4472			protein_coding	glycosyl hydrolase family 81 protein; FUNCTIONS IN: hydrolase activity, acting on glycosyl bonds, endo-1,3(4)-beta-glucanase activity; INVOLVED IN: response to cyclopentenone; EXPRESSED IN: 23 plant structures; EXPRESSED DURING: 13 growth stages; CONTAINS
AT2G20610	0.871317	1.98495e-24	5.59008e-23	0.720769	1.18088e-13	1.06561e-11	-0.174935	0.0608317	0.17202	158.228	146.546	322.163	324.569	281.979	242.512	SUR1	SUPERROOT 1	protein_coding	SUPERROOT 1 (SUR1); FUNCTIONS IN: S-alkylthiohydroximate lyase activity, carbon-sulfur lyase activity, transaminase activity; INVOLVED IN: regulation of cell growth by extracellular stimulus, glucosinolate biosynthetic process, adventitious root developme
AT1G79660	-1.36464	2.12133e-24	5.96681e-23	-0.500764	8.61153e-05	0.0011808	0.840153	6.83342e-09	8.96925e-08	112.358	121.493	50.4863	54.7867	78.5127	94.3919			protein_coding	unknown protein; BEST Arabidopsis thaliana protein match is: unknown protein (TAIR:AT1G16170.1); Has 30201 Blast hits to 17322 proteins in 780 species: Archae - 12; Bacteria - 1396; Metazoa - 17338; Fungi - 3422; Plants - 5037; Viruses - 0; Other Eukaryot
AT4G01090	-1.01783	3.35978e-24	9.43871e-23	0.13386	0.129821	0.355626	1.12731	2.47537e-34	1.69145e-32	99.0325	88.6438	55.8644	51.5087	108.121	106.774			protein_coding	Protein of unknown function (DUF3133); CONTAINS InterPro DOMAIN/s: Protein of unknown function DUF3133 (InterPro:IPR021480); BEST Arabidopsis thaliana protein match is: Protein of unknown function (DUF3133) (TAIR:AT1G01440.1); Has 1545 Blast hits to 1451
AT3G14990	-1.17748	3.39893e-24	9.537e-23	-1.03244	1.12785e-21	2.13153e-19	0.120645	0.312147	0.551424	88.1716	95.9071	49.0758	45.264	47.5815	46.5244	DJ1A	DJ-1 homolog A	protein_coding	Class I glutamine amidotransferase-like superfamily protein; FUNCTIONS IN: catalytic activity; INVOLVED IN: response to cadmium ion, thiamin biosynthetic process; LOCATED IN: plasma membrane, vacuole; EXPRESSED IN: 24 plant structures; EXPRESSED DURING: 1
AT1G44350	-3.04416	3.74124e-24	1.04846e-22	-0.590535	1.23166e-06	2.95496e-05	2.43043	2.5817e-15	6.24711e-14	179.258	215.254	22.7528	32.6844	120.764	153.496	ILL6	IAA-leucine resistant (ILR)-like gene 6	protein_coding	IAA-leucine resistant (ILR)-like gene 6 (ILL6); FUNCTIONS IN: metallopeptidase activity, IAA-amino acid conjugate hydrolase activity; INVOLVED IN: proteolysis, regulation of systemic acquired resistance, auxin metabolic process; LOCATED IN: endomembrane s
AT4G10270	-1.67232	3.78872e-24	1.06047e-22	-0.834091	2.88202e-09	1.27451e-07	0.814165	1.34553e-06	1.28069e-05	170.564	204.24	76.694	60.0835	100.536	119.569			protein_coding	Wound-responsive family protein; CONTAINS InterPro DOMAIN/s: Protein of unknown function wound-induced (InterPro:IPR022251); BEST Arabidopsis thaliana protein match is: Wound-responsive family protein (TAIR:AT4G10265.1); Has 183 Blast hits to 182 proteins
AT1G71040	-1.04035	4.00978e-24	1.12097e-22	-0.487871	7.76968e-07	1.94806e-05	0.528292	9.37206e-07	9.1682e-06	73.3463	68.5062	40.1323	39.7472	50.5314	55.1026	LPR2	Low Phosphate Root2	protein_coding	Low Phosphate Root2 (LPR2); FUNCTIONS IN: oxidoreductase activity, copper ion binding; INVOLVED IN: cellular response to phosphate starvation, meristem maintenance; LOCATED IN: cell wall, membrane; EXPRESSED IN: 22 plant structures; EXPRESSED DURING: 13 g
AT2G43620	-2.06313	4.23591e-24	1.18275e-22	-1.24361	2.34343e-12	1.7452e-10	0.795487	0.000137992	0.000925512	36.3136	49.1405	12.5065	11.2593	18.6593	19.1746			protein_coding	Chitinase family protein; FUNCTIONS IN: chitin binding, chitinase activity; INVOLVED IN: response to salt stress; LOCATED IN: apoplast; EXPRESSED IN: 12 plant structures; EXPRESSED DURING: 11 growth stages; CONTAINS InterPro DOMAIN/s: Chitin-binding, type
AT3G25760	-3.55095	4.50939e-24	1.25758e-22	-0.774199	0.0118863	0.0642692	2.75342	2.41951e-13	4.98515e-12	310.015	398.57	28.0511	42.0347	179.721	254.133	AOC1	allene oxide cyclase 1	protein_coding	allene oxide cyclase 1 (AOC1); FUNCTIONS IN: allene-oxide cyclase activity; INVOLVED IN: response to desiccation, response to water deprivation, jasmonic acid biosynthetic process, peptidyl-cysteine S-nitrosylation; LOCATED IN: chloroplast thylakoid membr
AT4G21870	-2.71767	5.12899e-24	1.42863e-22	-1.17449	3.15287e-07	8.83378e-06	1.51958	6.11934e-08	7.02144e-07	24.9114	39.0522	5.97461	5.32627	13.0051	16.7714			protein_coding	HSP20-like chaperones superfamily protein; CONTAINS InterPro DOMAIN/s: Heat shock protein Hsp20 (InterPro:IPR002068), HSP20-like chaperone (InterPro:IPR008978); BEST Arabidopsis thaliana protein match is: HSP20-like chaperones superfamily protein (TAIR:AT
AT1G04430	-0.959022	5.18464e-24	1.44197e-22	-0.284049	0.000402819	0.00435635	0.65086	5.42862e-13	1.07497e-11	249.271	254.184	140.835	159.066	211.588	220.429			protein_coding	S-adenosyl-L-methionine-dependent methyltransferases superfamily protein; INVOLVED IN: biological_process unknown; LOCATED IN: Golgi apparatus, plasma membrane; EXPRESSED IN: 26 plant structures; EXPRESSED DURING: 15 growth stages; CONTAINS InterPro DOMAI
AT5G01335	-3.36384	5.18947e-24	1.44197e-22	-0.353931	0.160232	0.406475	2.98863	6.31006e-16	1.58904e-14	3.52236	2.78168	0.290542	0.404166	1.97774	3.1752			transposable_element_gene	non-LTR retrotransposon family (LINE), has a 3.4e-29 P-value blast match to GB:AAA67727 reverse transcriptase (LINE-element) (Mus musculus)
AT4G37800	1.36509	5.63552e-24	1.56401e-22	0.944436	8.30743e-11	4.74329e-09	-0.444791	0.0013048	0.00687888	70.4855	56.3547	170.54	207.291	146.533	107.778	XTH7	xyloglucan endotransglucosylase/hydrolase 7	protein_coding	xyloglucan endotransglucosylase/hydrolase 7 (XTH7); FUNCTIONS IN: hydrolase activity, acting on glycosyl bonds, xyloglucan:xyloglucosyl transferase activity, hydrolase activity, hydrolyzing O-glycosyl compounds; INVOLVED IN: carbohydrate metabolic process
AT5G19090	1.07737	5.93375e-24	1.64478e-22	0.434649	0.000188886	0.002285	-0.667072	3.56271e-10	5.41168e-09	42.2389	36.8101	99.5842	93.49	59.7045	51.8357			protein_coding	Heavy metal transport/detoxification superfamily protein ; FUNCTIONS IN: metal ion binding; INVOLVED IN: metal ion transport; LOCATED IN: cellular_component unknown; EXPRESSED IN: 22 plant structures; EXPRESSED DURING: 13 growth stages; CONTAINS InterPro
AT5G49990	-1.63757	5.96482e-24	1.6514e-22	-0.18206	0.178761	0.434285	1.4312	5.86563e-18	1.70394e-16	23.1081	24.1501	8.75583	8.91984	23.0015	20.8198			protein_coding	Xanthine/uracil permease family protein; FUNCTIONS IN: transmembrane transporter activity; INVOLVED IN: transport, transmembrane transport; LOCATED IN: membrane; EXPRESSED IN: 22 plant structures; EXPRESSED DURING: 13 growth stages; CONTAINS InterPro DOMA
AT2G18160	-1.21696	6.06154e-24	1.67615e-22	-1.13934	7.50009e-23	1.58157e-20	0.0533387	0.581039	0.780862	313.687	391.912	175.273	177.247	158.555	176.752	bZIP2	basic leucine-zipper 2	protein_coding	basic leucine-zipper 2 (bZIP2); FUNCTIONS IN: DNA binding, protein heterodimerization activity, sequence-specific DNA binding transcription factor activity; INVOLVED IN: regulation of transcription, DNA-dependent; LOCATED IN: chloroplast; EXPRESSED IN: ma
AT3G63200	1.38264	6.27578e-24	1.7333e-22	0.37411	0.0194335	0.0943419	-1.03357	9.96715e-14	2.13033e-12	23.8561	28.3384	83.985	74.3862	40.2218	30.5822	PLP9	PATATIN-like protein 9	protein_coding	PATATIN-like protein 9 (PLP9); FUNCTIONS IN: nutrient reservoir activity; INVOLVED IN: metabolic process, lipid metabolic process; LOCATED IN: cellular_component unknown; EXPRESSED IN: 18 plant structures; EXPRESSED DURING: 13 growth stages; CONTAINS Inte
AT3G61820	1.42378	6.31331e-24	1.74156e-22	0.619913	2.29899e-05	0.000377719	-0.827965	1.34071e-13	2.83196e-12	37.1659	26.9526	103.071	95.7843	55.3916	47.1546			protein_coding	Eukaryotic aspartyl protease family protein; FUNCTIONS IN: aspartic-type endopeptidase activity; INVOLVED IN: proteolysis; LOCATED IN: plant-type cell wall; EXPRESSED IN: 22 plant structures; EXPRESSED DURING: 13 growth stages; CONTAINS InterPro DOMAIN/s:
AT2G45930	-3.3851	6.49343e-24	1.78909e-22	0.174111	0.396864	0.680567	3.52964	1.0117e-33	6.63578e-32	17.5422	11.8298	1.15121	1.99822	17.4336	17.0193			protein_coding	unknown protein; FUNCTIONS IN: molecular_function unknown; INVOLVED IN: biological_process unknown; LOCATED IN: mitochondrion; BEST Arabidopsis thaliana protein match is: unknown protein (TAIR:AT4G16090.1); Has 161 Blast hits to 161 proteins in 2 species:
AT1G66260	-0.918514	7.22636e-24	1.98864e-22	-0.186069	0.0379113	0.154695	0.708269	7.88807e-14	1.69705e-12	209.268	204.868	126.598	127.326	181.326	198.996			protein_coding	RNA-binding (RRM/RBD/RNP motifs) family protein; FUNCTIONS IN: nucleotide binding, nucleic acid binding; INVOLVED IN: biological_process unknown; LOCATED IN: cellular_component unknown; EXPRESSED IN: 24 plant structures; EXPRESSED DURING: 15 growth stages
AT2G37110	-0.927536	7.31001e-24	2.00924e-22	-0.176342	0.033795	0.14283	0.726872	2.52643e-16	6.53474e-15	334.61	341.986	214.35	198.288	309.026	316.685			protein_coding	PLAC8 family protein; CONTAINS InterPro DOMAIN/s: Protein of unknown function Cys-rich (InterPro:IPR006461); BEST Arabidopsis thaliana protein match is: PLAC8 family protein (TAIR:AT2G40935.1); Has 380 Blast hits to 379 proteins in 46 species: Archae - 0;
AT2G35760	-1.31579	7.42022e-24	2.03709e-22	-0.236724	0.0308053	0.133058	1.05469	1.11659e-15	2.77221e-14	75.2343	72.956	36.4814	32.5019	64.6576	66.6697			protein_coding	Uncharacterised protein family (UPF0497); CONTAINS InterPro DOMAIN/s: Uncharacterised protein family UPF0497, trans-membrane plant (InterPro:IPR006702), Uncharacterised protein family UPF0497, trans-membrane plant subgroup (InterPro:IPR006459); BEST Arabi
AT1G05340	-2.86272	7.66428e-24	2.10157e-22	-0.816593	0.000182109	0.0022164	2.02402	2.56123e-11	4.3884e-10	26.1266	35.5012	4.24335	5.49001	16.7481	19.9343			protein_coding	unknown protein; FUNCTIONS IN: molecular_function unknown; INVOLVED IN: biological_process unknown; LOCATED IN: chloroplast; EXPRESSED IN: 14 plant structures; EXPRESSED DURING: 7 growth stages; BEST Arabidopsis thaliana protein match is: unknown protein
AT5G22545	-1.77478	8.40279e-24	2.30132e-22	0.196615	0.125915	0.349129	1.94805	9.5669e-34	6.29298e-32	73.4473	80.7503	29.0174	23.3407	91.1432	93.7177			protein_coding	unknown protein; BEST Arabidopsis thaliana protein match is: unknown protein (TAIR:AT5G22530.1); Has 30201 Blast hits to 17322 proteins in 780 species: Archae - 12; Bacteria - 1396; Metazoa - 17338; Fungi - 3422; Plants - 5037; Viruses - 0; Other Eukaryot
AT5G11550	1.43892	8.4774e-24	2.31898e-22	0.19914	0.198034	0.462702	-1.26416	3.09394e-20	1.03999e-18	21.5832	20.1543	70.753	60.5417	25.9594	24.0438			protein_coding	ARM repeat superfamily protein; FUNCTIONS IN: binding; INVOLVED IN: biological_process unknown; LOCATED IN: chloroplast; EXPRESSED IN: 18 plant structures; EXPRESSED DURING: 8 growth stages; CONTAINS InterPro DOMAIN/s: Armadillo-type fold (InterPro:IPR016
AT4G23850	-0.877995	8.49787e-24	2.3218e-22	-0.324594	0.000302628	0.00342517	0.529293	9.33421e-09	1.1977e-07	220.62	226.915	137.951	144.368	174.966	198.584	LACS4	long-chain acyl-CoA synthetase 4	protein_coding	long-chain acyl-CoA synthetase 4 (LACS4); FUNCTIONS IN: catalytic activity; INVOLVED IN: fatty acid biosynthetic process; LOCATED IN: plasma membrane; EXPRESSED IN: 26 plant structures; EXPRESSED DURING: 13 growth stages; CONTAINS InterPro DOMAIN/s: AMP-b
AT5G13210	-3.64367	1.16947e-23	3.19144e-22	-0.568384	0.00664112	0.0406855	3.0563	3.31799e-15	7.9282e-14	6.56142	7.25556	0.317163	0.918796	4.38683	5.3797			protein_coding	Uncharacterised conserved protein UCP015417, vWA; CONTAINS InterPro DOMAIN/s: Uncharacterised conserved protein UCP015417, vWA (InterPro:IPR011205), von Willebrand factor, type A (InterPro:IPR002035); BEST Arabidopsis thaliana protein match is: Uncharac
AT1G65310	-1.72737	1.26126e-23	3.43782e-22	-0.734576	1.67259e-08	6.40668e-07	0.96908	6.27715e-08	7.18451e-07	58.5398	69.6072	19.7263	25.9601	42.7126	40.653	XTH17	xyloglucan endotransglucosylase/hydrolase 17	protein_coding	xyloglucan endotransglucosylase/hydrolase 17 (XTH17); CONTAINS InterPro DOMAIN/s: Xyloglucan endotransglucosylase/hydrolase (InterPro:IPR016455), Beta-glucanase (InterPro:IPR008264), Xyloglucan endo-transglycosylase, C-terminal (InterPro:IPR010713), Conca
AT4G24060	-1.49615	1.27107e-23	3.45644e-22	-0.906912	2.9311e-12	2.12849e-10	0.565334	1.27838e-05	0.000104326	75.146	95.5723	37.8419	32.4927	47.3416	47.9801			protein_coding	Dof-type zinc finger DNA-binding family protein; CONTAINS InterPro DOMAIN/s: Zinc finger, Dof-type (InterPro:IPR003851); BEST Arabidopsis thaliana protein match is: Dof-type zinc finger DNA-binding family protein (TAIR:AT1G64620.1); Has 30201 Blast hits t
AT2G22770	-1.94784	1.2711e-23	3.45644e-22	-0.701744	5.17113e-07	1.35949e-05	1.22231	1.54445e-10	2.41654e-09	45.0616	54.0187	11.9635	17.7281	33.4666	30.2274	NAI1		protein_coding	NAI1; FUNCTIONS IN: DNA binding, sequence-specific DNA binding transcription factor activity; INVOLVED IN: regulation of transcription; LOCATED IN: nucleus; EXPRESSED IN: 6 plant structures; EXPRESSED DURING: 4 anthesis; CONTAINS InterPro DOMAIN/s: Helix-
AT4G30350	-1.19017	1.30244e-23	3.53745e-22	-0.887887	1.23577e-16	1.56685e-14	0.277176	0.034584	0.110367	62.2673	60.6122	34.4689	28.0195	37.552	31.7551			protein_coding	Double Clp-N motif-containing P-loop nucleoside triphosphate hydrolases superfamily protein; BEST Arabidopsis thaliana protein match is: Double Clp-N motif-containing P-loop nucleoside triphosphate hydrolases superfamily protein (TAIR:AT5G57710.1); Has 16
AT5G06320	-0.83376	1.31819e-23	3.57598e-22	-0.138567	0.0749329	0.248573	0.671024	1.22148e-16	3.25505e-15	1085.09	1095.53	686.11	732.237	1005.21	1064.65	NHL3	NDR1/HIN1-like 3	protein_coding	NDR1/HIN1-like 3 (NHL3); FUNCTIONS IN: molecular_function unknown; INVOLVED IN: defense response to virus, defense response to bacterium, response to bacterium; LOCATED IN: plasma membrane; EXPRESSED IN: 28 plant structures; EXPRESSED DURING: 13 growth st
AT2G20570	1.30774	1.43882e-23	3.8986e-22	0.110761	0.430345	0.706358	-1.22111	8.07311e-24	3.27082e-22	25.8115	22.7463	66.6365	73.1349	27.7555	27.3559	GPRI1	GBF's pro-rich region-interacting factor 1	protein_coding	GBF's pro-rich region-interacting factor 1 (GPRI1); CONTAINS InterPro DOMAIN/s: Homeodomain-like (InterPro:IPR009057), Myb, DNA-binding (InterPro:IPR014778), Myb-like DNA-binding domain, SHAQKYF class (InterPro:IPR006447), HTH transcriptional regulator, M
AT1G49950	-1.10502	1.6688e-23	4.51642e-22	-0.204908	0.0368085	0.151757	0.875819	5.47541e-15	1.28948e-13	102.185	100.645	57.1785	51.7592	88.5681	95.1485	TRB1	telomere repeat binding factor 1	protein_coding	telomere repeat binding factor 1 (TRB1); FUNCTIONS IN: DNA binding, protein homodimerization activity, sequence-specific DNA binding transcription factor activity, double-stranded telomeric DNA binding; INVOLVED IN: in 8 processes; LOCATED IN: nucleus, nu
AT5G51070	-1.08245	1.69721e-23	4.58788e-22	-0.682862	1.56562e-11	1.00526e-09	0.375394	0.000584021	0.00338195	46.0827	48.8416	25.7618	26.2141	30.3681	31.4545	ERD1	EARLY RESPONSIVE TO DEHYDRATION 1	protein_coding	EARLY RESPONSIVE TO DEHYDRATION 1 (ERD1); FUNCTIONS IN: nucleoside-triphosphatase activity, ATPase activity, nucleotide binding, ATP binding; INVOLVED IN: response to water deprivation; LOCATED IN: chloroplast stroma, chloroplast, chloroplast envelope; EX
AT3G06355	-1.36807	1.79556e-23	4.84802e-22	-1.57937	7.25039e-49	6.60214e-46	-0.236011	0.114323	0.276722	336.946	310.176	164.878	125.921	108.553	117.539			long_noncoding_rna
AT3G06760	-1.2108	1.89055e-23	5.09847e-22	-0.335485	0.00080198	0.00757834	0.850986	8.82041e-13	1.71837e-11	127.143	132.108	69.985	60.015	107.75	106.975			protein_coding	Drought-responsive family protein; CONTAINS InterPro DOMAIN/s: Drought induced 19/ RING finger protein 114 (InterPro:IPR008598); BEST Arabidopsis thaliana protein match is: Drought-responsive family protein (TAIR:AT5G49230.1); Has 246 Blast hits to 246 pr
AT1G10640	1.32036	1.96739e-23	5.29946e-22	0.324143	0.0583047	0.209623	-1.02018	1.22574e-11	2.16668e-10	18.063	15.77	50.1909	47.6442	25.5004	18.6224			protein_coding	Pectin lyase-like superfamily protein; FUNCTIONS IN: polygalacturonase activity; INVOLVED IN: carbohydrate metabolic process; LOCATED IN: cellular_component unknown; EXPRESSED IN: 18 plant structures; EXPRESSED DURING: 11 growth stages; CONTAINS InterPro
AT3G55880	-1.39691	1.97704e-23	5.3192e-22	-0.0881668	0.437884	0.712601	1.28458	5.49173e-21	1.92219e-19	54.6925	55.129	24.9557	21.2135	51.9345	53.2488	SUE4	sulphate utilization efficiency 4	protein_coding	sulphate utilization efficiency 4 (SUE4); BEST Arabidopsis thaliana protein match is: Alpha/beta hydrolase related protein (TAIR:AT2G40095.1); Has 87 Blast hits to 87 proteins in 13 species: Archae - 0; Bacteria - 0; Metazoa - 0; Fungi - 0; Plants - 87;
AT1G76390	-1.2846	2.24916e-23	6.04422e-22	-0.408132	0.000832453	0.00780006	0.852403	8.31486e-12	1.49517e-10	42.3529	49.3488	21.1185	22.5287	33.2549	39.0799	PUB43	plant U-box 43	protein_coding	ARM repeat superfamily protein; FUNCTIONS IN: ubiquitin-protein ligase activity, binding; INVOLVED IN: protein ubiquitination; LOCATED IN: plasma membrane; EXPRESSED IN: 23 plant structures; EXPRESSED DURING: 13 growth stages; CONTAINS InterPro DOMAIN/s:
AT2G47160	1.06307	2.46141e-23	6.60686e-22	0.645001	3.29688e-08	1.19433e-06	-0.442626	6.106e-05	0.000438984	64.3434	54.5756	151.109	135.932	106.815	86.6034	BOR1	REQUIRES HIGH BORON 1	protein_coding	REQUIRES HIGH BORON 1 (BOR1); CONTAINS InterPro DOMAIN/s: Bicarbonate transporter, eukaryotic (InterPro:IPR003020), Bicarbonate transporter, C-terminal (InterPro:IPR011531); BEST Arabidopsis thaliana protein match is: HCO3- transporter family (TAIR:AT3G62
AT1G21010	-1.43367	2.5657e-23	6.87873e-22	-0.688288	8.66765e-08	2.79957e-06	0.721334	2.10443e-07	2.23746e-06	74.4207	87.3926	33.8747	35.6452	51.1459	53.9567			protein_coding	unknown protein; FUNCTIONS IN: molecular_function unknown; INVOLVED IN: N-terminal protein myristoylation; LOCATED IN: cellular_component unknown; EXPRESSED IN: 24 plant structures; EXPRESSED DURING: 14 growth stages; BEST Arabidopsis thaliana protein mat
AT4G37900	-1.89589	2.60205e-23	6.96803e-22	-0.136904	0.405946	0.687346	1.7352	3.5577e-19	1.11408e-17	14.6638	17.3198	5.23198	4.71546	13.341	17.0841			protein_coding	Protein of unknown function (duplicated DUF1399); CONTAINS InterPro DOMAIN/s: Protein of unknown function DUF1399 (InterPro:IPR009836); BEST Arabidopsis thaliana protein match is: Protein of unknown function (duplicated DUF1399) (TAIR:AT2G22660.2); Has 24
AT4G34410	-0.879154	2.6741e-23	7.15258e-22	-0.0520908	0.525606	0.777427	0.80262	1.11702e-22	4.21942e-21	900.596	803.016	558.531	514.579	878.225	836.734	RRTF1	redox responsive transcription factor 1	protein_coding	redox responsive transcription factor 1 (RRTF1); CONTAINS InterPro DOMAIN/s: DNA-binding, integrase-type (InterPro:IPR016177), Pathogenesis-related transcriptional factor/ERF, DNA-binding (InterPro:IPR001471); BEST Arabidopsis thaliana protein match is: I
AT2G39700	1.03874	2.6993e-23	7.21157e-22	0.135043	0.264742	0.549765	-0.928097	8.40554e-17	2.27168e-15	53.5885	51.1307	126.606	122.77	64.595	55.4029	EXPA4	expansin A4	protein_coding	expansin A4 (EXPA4); CONTAINS InterPro DOMAIN/s: Barwin-related endoglucanase (InterPro:IPR009009), Pollen allergen, N-terminal (InterPro:IPR014734), Expansin (InterPro:IPR002963), Rare lipoprotein A (InterPro:IPR005132), Expansin/Lol pI (InterPro:IPR0071
AT2G26390	-2.80343	3.09265e-23	8.25282e-22	-0.053442	0.792513	0.920314	2.72654	4.62724e-21	1.62457e-19	12.2051	12.684	2.15302	1.98086	11.0325	14.0735			protein_coding	Serine protease inhibitor (SERPIN) family protein; FUNCTIONS IN: serine-type endopeptidase inhibitor activity; INVOLVED IN: biological_process unknown; LOCATED IN: cellular_component unknown; EXPRESSED IN: petal, root, seed; EXPRESSED DURING: 4 anthesis,
AT1G15550	3.19512	3.12678e-23	8.33419e-22	1.70211	6.51189e-05	0.000925853	-1.51265	1.0089e-08	1.29093e-07	1.36724	1.03438	12.2181	13.2718	4.72376	3.42654	GA3OX1	gibberellin 3-oxidase 1	protein_coding	gibberellin 3-oxidase 1 (GA3OX1); CONTAINS InterPro DOMAIN/s: Isopenicillin N synthase (InterPro:IPR002283), Oxoglutarate/iron-dependent oxygenase (InterPro:IPR005123); BEST Arabidopsis thaliana protein match is: gibberellin 3-oxidase 2 (TAIR:AT1G80340.1)
AT1G07370	1.2934	3.26151e-23	8.68321e-22	1.16678	1.00586e-18	1.55003e-16	-0.150941	0.199601	0.410445	32.0131	29.3641	88.6344	85.696	75.7003	68.0939	PCNA1	proliferating cellular nuclear antigen 1	protein_coding	proliferating cellular nuclear antigen 1 (PCNA1); CONTAINS InterPro DOMAIN/s: Proliferating cell nuclear antigen, PCNA (InterPro:IPR000730), Proliferating cell nuclear antigen, PCNA, C-terminal (InterPro:IPR022649), Proliferating cell nuclear antigen, PCN
AT4G32300	-1.33123	3.34125e-23	8.88517e-22	-0.793283	5.67206e-09	2.38214e-07	0.514593	0.00106363	0.00573694	30.9853	33.3452	13.8715	15.7585	16.9677	21.8747	SD2-5	S-domain-2 5	protein_coding	S-domain-2 5 (SD2-5); FUNCTIONS IN: carbohydrate binding, protein kinase activity, kinase activity; INVOLVED IN: protein amino acid autophosphorylation; LOCATED IN: plasma membrane; EXPRESSED IN: 25 plant structures; EXPRESSED DURING: 15 growth stages; CO
AT5G45130	-1.01602	3.45425e-23	9.17499e-22	-0.299133	0.00152352	0.0128616	0.692645	8.19415e-12	1.47462e-10	136.796	140.248	79.6452	79.0654	116.119	119.163	RHA1	RAB homolog 1	protein_coding	RAB homolog 1 (RHA1); FUNCTIONS IN: GTP binding; INVOLVED IN: protein transport, small GTPase mediated signal transduction; LOCATED IN: endomembrane system; EXPRESSED IN: 26 plant structures; EXPRESSED DURING: 15 growth stages; CONTAINS InterPro DOMAIN/s:
AT3G25730	-1.56704	3.5573e-23	9.43777e-22	-0.691516	7.57587e-06	0.000144633	0.85176	3.05912e-07	3.19318e-06	50.8318	62.7662	21.1556	23.2934	31.9295	41.7841	EDF3	ethylene response DNA binding factor 3	protein_coding	ethylene response DNA binding factor 3 (EDF3); FUNCTIONS IN: sequence-specific DNA binding transcription factor activity; INVOLVED IN: regulation of transcription, DNA-dependent; LOCATED IN: chloroplast; EXPRESSED IN: cotyledon, hypocotyl, root, flower, s
AT1G05100	-1.74434	3.64059e-23	9.64756e-22	-0.220521	0.122103	0.342589	1.5001	1.29922e-18	3.91323e-17	36.0625	41.5215	14.3955	12.5334	33.2384	36.4836	MAPKKK18	mitogen-activated protein kinase kinase kinase 18	protein_coding	mitogen-activated protein kinase kinase kinase 18 (MAPKKK18); FUNCTIONS IN: protein serine/threonine kinase activity, protein kinase activity, kinase activity, ATP binding; INVOLVED IN: protein amino acid phosphorylation; EXPRESSED IN: 6 plant structures;
AT5G52750	-1.21106	4.69772e-23	1.24346e-21	0.203976	0.028134	0.124499	1.39049	2.60875e-34	1.77202e-32	265.412	240.788	139.261	113.69	310.341	298.542			protein_coding	Heavy metal transport/detoxification superfamily protein ; FUNCTIONS IN: metal ion binding; INVOLVED IN: metal ion transport; LOCATED IN: cellular_component unknown; EXPRESSED IN: 20 plant structures; EXPRESSED DURING: 12 growth stages; CONTAINS InterPro
AT4G16760	-1.04052	4.83967e-23	1.27955e-21	-0.448501	3.23784e-06	6.89688e-05	0.567774	2.64633e-10	4.06831e-09	152.442	173.922	88.8045	95.4025	122.581	127.793	ACX1	acyl-CoA oxidase 1	protein_coding	acyl-CoA oxidase 1 (ACX1); FUNCTIONS IN: acyl-CoA oxidase activity; INVOLVED IN: in 8 processes; LOCATED IN: peroxisome; EXPRESSED IN: 25 plant structures; EXPRESSED DURING: 15 growth stages; CONTAINS InterPro DOMAIN/s: Acyl-CoA oxidase/dehydrogenase, typ
AT2G47550	-2.01831	4.9214e-23	1.29966e-21	-0.960892	4.29327e-06	8.82125e-05	1.03358	6.67541e-05	0.000476777	17.1837	20.5701	5.54017	5.27573	7.95425	12.3883			protein_coding	Plant invertase/pectin methylesterase inhibitor superfamily; FUNCTIONS IN: enzyme inhibitor activity, pectinesterase activity; INVOLVED IN: cell wall modification; LOCATED IN: endomembrane system, cell wall, plant-type cell wall; EXPRESSED IN: 20 plant st
AT3G28220	1.21055	5.03492e-23	1.32811e-21	-0.852303	8.32717e-09	3.37007e-07	-2.0876	4.02487e-65	1.059e-62	29.4834	31.9417	84.3769	80.8209	17.4723	18.1189			protein_coding	TRAF-like family protein; FUNCTIONS IN: molecular_function unknown; INVOLVED IN: response to salt stress; LOCATED IN: vacuole, chloroplast envelope; EXPRESSED IN: 19 plant structures; EXPRESSED DURING: 13 growth stages; CONTAINS InterPro DOMAIN/s: TRAF-li
AT1G06400	-1.10985	5.22081e-23	1.37555e-21	-0.205617	0.0446008	0.173594	0.879963	1.17849e-17	3.35116e-16	125.833	139.298	70.6848	71.8613	122.704	117.745	ARA-2		protein_coding	ARA-2; FUNCTIONS IN: GTP binding; INVOLVED IN: protein transport, small GTPase mediated signal transduction; LOCATED IN: plasma membrane; EXPRESSED IN: 22 plant structures; EXPRESSED DURING: 13 growth stages; CONTAINS InterPro DOMAIN/s: Ras GTPase (InterP
AT5G26030	-1.05253	5.64742e-23	1.48625e-21	0.0250175	0.778365	0.913955	1.05311	3.08646e-31	1.81625e-29	567.004	475.818	313.996	268.78	554.308	554.398	FC1	ferrochelatase 1	protein_coding	ferrochelatase 1 (FC1); FUNCTIONS IN: ferrochelatase activity; INVOLVED IN: response to oxidative stress, heme biosynthetic process, tetrapyrrole biosynthetic process; LOCATED IN: mitochondrion, chloroplast, plastid; EXPRESSED IN: 24 plant structures; EXP
AT2G41820	1.19023	6.08685e-23	1.60005e-21	0.615229	2.74549e-05	0.00043895	-0.599195	6.49835e-06	5.55881e-05	15.3236	13.7368	38.8968	37.8823	26.1414	20.2648			protein_coding	Leucine-rich repeat protein kinase family protein; FUNCTIONS IN: protein serine/threonine kinase activity, kinase activity, ATP binding; INVOLVED IN: transmembrane receptor protein tyrosine kinase signaling pathway, protein amino acid phosphorylation; LOC
AT3G54030	-1.24672	6.23823e-23	1.63796e-21	-0.445102	7.11069e-05	0.00100175	0.777543	5.80783e-11	9.59214e-10	69.2764	78.6788	34.2313	38.0706	54.425	59.2971	BSK6	brassinosteroid-signaling kinase 6	protein_coding	Protein kinase protein with tetratricopeptide repeat domain; FUNCTIONS IN: binding, protein kinase activity, kinase activity, ATP binding; INVOLVED IN: protein amino acid phosphorylation, N-terminal protein myristoylation; LOCATED IN: plasma membrane; EXP
AT2G43160	-0.93462	6.66607e-23	1.7483e-21	-0.423171	3.19487e-07	8.93895e-06	0.487377	2.20388e-07	2.33777e-06	137.851	131.015	74.9812	84.4655	98.1839	110.88			protein_coding	ENTH/VHS family protein; FUNCTIONS IN: binding; LOCATED IN: plasma membrane; EXPRESSED IN: 24 plant structures; EXPRESSED DURING: 13 growth stages; CONTAINS InterPro DOMAIN/s: Epsin, N-terminal (InterPro:IPR001026), Epsin-like, N-terminal (InterPro:IPR013
AT3G03020	-1.24553	7.33658e-23	1.92195e-21	0.00263129	0.980416	0.994565	1.22384	4.33825e-22	1.59914e-20	150.846	159.013	76.8347	66.1204	144.08	161.75			protein_coding	unknown protein; FUNCTIONS IN: molecular_function unknown; INVOLVED IN: biological_process unknown; LOCATED IN: chloroplast; EXPRESSED IN: 21 plant structures; EXPRESSED DURING: 13 growth stages; Has 5 Blast hits to 5 proteins in 1 species: Archae - 0; Ba
AT4G02060	1.10201	7.42979e-23	1.94414e-21	1.16351	9.06762e-26	2.59502e-23	0.0373045	0.719461	0.868674	25.1742	23.5467	59.2366	61.8457	53.9058	60.0539	PRL	PROLIFERA	protein_coding	PROLIFERA (PRL); FUNCTIONS IN: protein binding, DNA-dependent ATPase activity, DNA binding, ATP binding; INVOLVED IN: sugar mediated signaling pathway, cell proliferation, DNA-dependent DNA replication initiation, DNA unwinding involved in replication; LO
AT3G05650	-1.15154	8.42797e-23	2.20282e-21	-0.211294	0.119608	0.338004	0.917024	8.67422e-10	1.26634e-08	41.7849	41.8563	20.1894	23.4174	31.2832	44.2694	RLP32	receptor like protein 32	protein_coding	receptor like protein 32 (RLP32); FUNCTIONS IN: kinase activity; INVOLVED IN: signal transduction, defense response; LOCATED IN: endomembrane system; EXPRESSED IN: 22 plant structures; EXPRESSED DURING: 13 growth stages; CONTAINS InterPro DOMAIN/s: Leucin
AT3G12520	1.50302	8.55021e-23	2.23222e-21	0.0177067	0.922816	0.974245	-1.50958	3.12835e-24	1.29965e-22	9.2099	8.38438	30.1991	29.9834	9.73911	10.084	SULTR4;2	sulfate transporter 4;2	protein_coding	sulfate transporter 4;2 (SULTR4;2); FUNCTIONS IN: sulfate transmembrane transporter activity; INVOLVED IN: sulfate transport, transport, transmembrane transport; LOCATED IN: integral to membrane, membrane; EXPRESSED IN: 22 plant structures; EXPRESSED DURI
AT5G10380	-1.29246	8.68642e-23	2.2652e-21	0.0783622	0.483064	0.746699	1.3465	8.01959e-27	3.80864e-25	75.6125	68.2313	34.4561	33.5519	77.2677	81.2705	RING1		protein_coding	RING1; CONTAINS InterPro DOMAIN/s: Zinc finger, RING-type (InterPro:IPR001841), Zinc finger, C3HC4 RING-type (InterPro:IPR018957); BEST Arabidopsis thaliana protein match is: RING/U-box superfamily protein (TAIR:AT1G72220.1); Has 1807 Blast hits to 1807 p
AT5G04550	-0.925581	9.3495e-23	2.43534e-21	-0.210996	0.0255979	0.116176	0.69061	8.87945e-12	1.58921e-10	130.757	125.008	76.7668	82.6505	106.126	122.175			protein_coding	Protein of unknown function (DUF668); CONTAINS InterPro DOMAIN/s: Protein of unknown function DUF668 (InterPro:IPR007700), Protein of unknown function DUF3475 (InterPro:IPR021864); BEST Arabidopsis thaliana protein match is: Protein of unknown function (D
AT3G50910	-1.15295	9.74561e-23	2.53563e-21	-0.260412	0.0108223	0.0596762	0.868309	7.39777e-14	1.59456e-12	62.0174	64.4661	34.6937	31.314	53.8493	56.5542			protein_coding	unknown protein; BEST Arabidopsis thaliana protein match is: unknown protein (TAIR:AT5G66480.1); Has 76 Blast hits to 75 proteins in 28 species: Archae - 0; Bacteria - 10; Metazoa - 7; Fungi - 2; Plants - 49; Viruses - 0; Other Eukaryotes - 8 (source: NCB
AT5G28630	-2.14778	1.0992e-22	2.85668e-21	-0.478715	0.00521403	0.0337162	1.64521	3.62052e-13	7.3278e-12	43.2416	51.2131	14.0723	10.6994	32.5003	38.5402			protein_coding	glycine-rich protein; BEST Arabidopsis thaliana protein match is: unknown protein (TAIR:AT5G28610.1); Has 3156 Blast hits to 2062 proteins in 232 species: Archae - 6; Bacteria - 50; Metazoa - 1681; Fungi - 287; Plants - 258; Viruses - 160; Other Eukaryote
AT4G39890	-1.56809	1.10619e-22	2.87157e-21	-0.0163405	0.895166	0.963396	1.52731	1.09464e-22	4.1417e-21	54.6267	51.5921	22.4779	19.0585	55.0628	54.5537	RABH1c	RAB GTPase homolog H1C	protein_coding	RAB GTPase homolog H1C (RABH1c); FUNCTIONS IN: protein binding, GTP binding; INVOLVED IN: protein transport, small GTPase mediated signal transduction; LOCATED IN: endomembrane system; EXPRESSED IN: 9 plant structures; EXPRESSED DURING: 6 growth stages; C
AT4G27970	-1.61289	1.169e-22	3.03118e-21	-1.16058	7.11766e-13	5.70352e-11	0.428763	0.0160926	0.0597148	39.8232	50.3089	16.4778	19.129	18.067	24.8036	SLAH2	SLAC1 homologue 2	protein_coding	SLAC1 homologue 2 (SLAH2); FUNCTIONS IN: transporter activity; INVOLVED IN: transmembrane transport; LOCATED IN: integral to membrane, plasma membrane; EXPRESSED IN: 21 plant structures; EXPRESSED DURING: 11 growth stages; CONTAINS InterPro DOMAIN/s: C4-d
AT1G30810	-1.26605	1.21898e-22	3.1572e-21	0.0280235	0.802399	0.925227	1.26978	1.17426e-30	6.82235e-29	48.2728	32.7527	17.3317	16.1162	42.5245	39.4438	JMJ18	Jumonji domain-containing protein 18	protein_coding	Transcription factor jumonji (jmj) family protein / zinc finger (C5HC2 type) family protein; FUNCTIONS IN: sequence-specific DNA binding transcription factor activity; INVOLVED IN: regulation of transcription; LOCATED IN: nucleus; EXPRESSED IN: 19 plant s
AT4G13830	-1.79158	1.29622e-22	3.35347e-21	-0.599465	4.75862e-05	0.000710354	1.16856	1.55239e-11	2.71889e-10	66.4165	86.0298	21.1381	29.8285	46.3512	58.718	J20	DNAJ-like 20	protein_coding	DNAJ-like 20 (J20); FUNCTIONS IN: heat shock protein binding; INVOLVED IN: protein folding, response to stress; LOCATED IN: nucleus; EXPRESSED IN: 23 plant structures; EXPRESSED DURING: 13 growth stages; CONTAINS InterPro DOMAIN/s: Molecular chaperone, he
AT1G52290	-1.24243	1.324e-22	3.42147e-21	0.136303	0.183257	0.44174	1.35444	6.51201e-29	3.42682e-27	48.5866	46.3034	24.8307	21.6279	53.4387	55.1775	PERK15	proline-rich extensin-like receptor kinase 15	protein_coding	Protein kinase superfamily protein; FUNCTIONS IN: protein kinase activity, ATP binding; INVOLVED IN: protein amino acid phosphorylation; LOCATED IN: plasma membrane; EXPRESSED IN: 23 plant structures; EXPRESSED DURING: 14 growth stages; CONTAINS InterPro
AT1G08200	-0.914089	1.43082e-22	3.69335e-21	-0.264092	0.00255388	0.0194163	0.625773	4.49677e-15	1.06448e-13	633.694	703.35	400.231	422.965	565.86	598.337	AXS2	UDP-D-apiose/UDP-D-xylose synthase 2	protein_coding	UDP-D-apiose/UDP-D-xylose synthase 2 (AXS2); FUNCTIONS IN: UDP-glucuronate decarboxylase activity; INVOLVED IN: nucleotide-sugar biosynthetic process; LOCATED IN: apoplast, cytoplasm; EXPRESSED IN: fruit, guard cell, cultured cell, leaf; EXPRESSED DURING:
AT3G30180	2.04394	1.43913e-22	3.71062e-21	-0.51061	0.149851	0.38951	-2.57984	7.33728e-24	2.97797e-22	3.8917	4.6565	21.5456	19.6751	4.14668	2.12224	BR6OX2	brassinosteroid-6-oxidase 2	protein_coding	brassinosteroid-6-oxidase 2 (BR6OX2); FUNCTIONS IN: monooxygenase activity, oxygen binding; INVOLVED IN: response to light stimulus, circadian rhythm, brassinosteroid biosynthetic process; LOCATED IN: endomembrane system; EXPRESSED IN: 24 plant structures
AT4G02350	-0.976556	1.66052e-22	4.27664e-21	-0.0973675	0.290811	0.579049	0.854965	1.62289e-18	4.85614e-17	86.6239	79.3049	47.9166	49.7148	78.5877	83.3787	SEC15B	exocyst complex component sec15B	protein_coding	exocyst complex component sec15B (SEC15B); FUNCTIONS IN: molecular_function unknown; INVOLVED IN: pollen germination, pollen tube growth; LOCATED IN: cytosol, plasma membrane, membrane, exocyst; EXPRESSED IN: 25 plant structures; EXPRESSED DURING: 13 grow
AT1G69930	-4.02138	1.67769e-22	4.316e-21	-0.638291	0.0180311	0.0891014	3.35955	1.05688e-13	2.25471e-12	10.6158	13.7059	0.941013	0.735379	6.90829	9.47146	GSTU11	glutathione S-transferase TAU 11	protein_coding	glutathione S-transferase TAU 11 (GSTU11); CONTAINS InterPro DOMAIN/s: Thioredoxin fold (InterPro:IPR012335), Glutathione S-transferase, C-terminal-like (InterPro:IPR010987), Glutathione S-transferase/chloride channel, C-terminal (InterPro:IPR017933), Glu
AT2G46600	-1.1011	1.70593e-22	4.38372e-21	-0.107547	0.31936	0.608049	0.969228	9.24687e-17	2.49317e-15	254.095	266.143	135.237	145.856	269.733	234.723			protein_coding	Calcium-binding EF-hand family protein; FUNCTIONS IN: calcium ion binding; LOCATED IN: cellular_component unknown; EXPRESSED IN: 24 plant structures; EXPRESSED DURING: 14 growth stages; CONTAINS InterPro DOMAIN/s: EF-Hand 1, calcium-binding site (InterPro
AT5G45630	-1.29123	1.85147e-22	4.75239e-21	-0.269206	0.0205565	0.0984481	0.997672	1.96522e-13	4.06744e-12	94.9185	90.7776	43.3674	44.5031	82.4105	78.4457			protein_coding	CONTAINS InterPro DOMAIN/s: Protein of unknown function DUF584 (InterPro:IPR007608); BEST Arabidopsis thaliana protein match is: AtS40-3 (TAIR:AT4G18980.1); Has 158 Blast hits to 158 proteins in 19 species: Archae - 0; Bacteria - 0; Metazoa - 0; Fungi - 0
AT4G23650	-0.865745	1.88598e-22	4.83555e-21	-0.284733	0.000525491	0.00537924	0.55669	1.51306e-10	2.3723e-09	273.985	280.272	183.457	169.342	230.934	244.569	CDPK6	calcium-dependent protein kinase 6	protein_coding	calcium-dependent protein kinase 6 (CDPK6); FUNCTIONS IN: calmodulin-dependent protein kinase activity, protein kinase activity, kinase activity; INVOLVED IN: in 6 processes; LOCATED IN: plasma membrane, vacuole, membrane; EXPRESSED IN: 26 plant structure
AT5G22540	-1.98079	2.01787e-22	5.16791e-21	-0.0250313	0.872454	0.954847	1.9318	1.40303e-21	5.05776e-20	20.5101	20.1769	5.90391	6.0151	19.9324	21.8583			protein_coding	Plant protein of unknown function (DUF247); CONTAINS InterPro DOMAIN/s: Protein of unknown function DUF247, plant (InterPro:IPR004158); BEST Arabidopsis thaliana protein match is: Plant protein of unknown function (DUF247) (TAIR:AT5G22550.2); Has 1140 Bla
AT1G51805	-1.34294	2.02491e-22	5.18016e-21	-0.878135	1.08564e-10	6.1437e-09	0.44097	0.00197118	0.00985849	35.4367	43.5027	16.6908	19.0344	19.6077	24.8779			protein_coding	Leucine-rich repeat protein kinase family protein; FUNCTIONS IN: protein serine/threonine kinase activity, protein kinase activity, kinase activity, ATP binding; INVOLVED IN: protein amino acid phosphorylation; LOCATED IN: endomembrane system; EXPRESSED I
AT4G35500	-1.49779	2.04217e-22	5.21846e-21	-0.0595762	0.64567	0.850408	1.41383	5.79795e-19	1.78149e-17	36.9165	34.0203	16.0087	13.1415	32.2715	38.9899			protein_coding	Protein kinase superfamily protein; FUNCTIONS IN: protein serine/threonine kinase activity, protein kinase activity, kinase activity, ATP binding; INVOLVED IN: protein amino acid phosphorylation; LOCATED IN: cellular_component unknown; EXPRESSED IN: 22 pl
AT3G05320	-1.65097	2.25313e-22	5.75113e-21	-0.586841	4.50662e-05	0.000677278	1.03957	1.14751e-08	1.45045e-07	22.5579	21.5606	8.67342	8.09369	15.797	16.0851			protein_coding	O-fucosyltransferase family protein; CONTAINS InterPro DOMAIN/s: GDP-fucose protein O-fucosyltransferase (InterPro:IPR019378); Has 30201 Blast hits to 17322 proteins in 780 species: Archae - 12; Bacteria - 1396; Metazoa - 17338; Fungi - 3422; Plants - 503
AT5G57010	-1.49237	2.28817e-22	5.83406e-21	0.253779	0.0365479	0.150962	1.72192	1.69577e-33	1.10278e-31	44.6843	38.0463	18.8326	15.2551	47.9141	55.0185			protein_coding	calmodulin-binding family protein; CONTAINS InterPro DOMAIN/s: IQ calmodulin-binding region (InterPro:IPR000048); BEST Arabidopsis thaliana protein match is: calmodulin-binding family protein (TAIR:AT4G33050.3); Has 390 Blast hits to 271 proteins in 57 sp
AT4G29905	1.1972	2.31245e-22	5.88942e-21	-0.0533254	0.733856	0.894107	-1.27453	2.20598e-20	7.45895e-19	62.8974	57.6114	159.759	160.332	67.7746	53.2814			protein_coding	unknown protein; BEST Arabidopsis thaliana protein match is: unknown protein (TAIR:AT5G57123.1); Has 73 Blast hits to 73 proteins in 13 species: Archae - 0; Bacteria - 0; Metazoa - 0; Fungi - 0; Plants - 73; Viruses - 0; Other Eukaryotes - 0 (source: NCBI
AT1G57630	-2.94744	2.3338e-22	5.93718e-21	-0.743701	0.000981834	0.00896494	2.1786	6.15186e-10	9.12651e-09	24.7867	24.2851	4.08627	3.19408	13.6196	16.9703			protein_coding	Toll-Interleukin-Resistance (TIR) domain family protein; FUNCTIONS IN: transmembrane receptor activity; INVOLVED IN: signal transduction, defense response, innate immune response; LOCATED IN: intrinsic to membrane; EXPRESSED IN: 7 plant structures; EXPRES
AT2G31160	1.64535	2.43236e-22	6.18107e-21	0.0835809	0.71826	0.888204	-1.58563	2.33967e-17	6.58761e-16	8.55688	8.03914	31.304	28.9499	10.721	7.62017	LSH3	LIGHT SENSITIVE HYPOCOTYLS 3	protein_coding	LIGHT SENSITIVE HYPOCOTYLS 3 (LSH3); CONTAINS InterPro DOMAIN/s: Protein of unknown function DUF640 (InterPro:IPR006936); BEST Arabidopsis thaliana protein match is: Protein of unknown function (DUF640) (TAIR:AT1G07090.1); Has 309 Blast hits to 309 protei
[truncated: 15,482 more rows]

## Sheet: Dataset S2
Supplementary Dataset S2: Genes uniquely up- or down-regulated in either val1 or val2 mutant (non-overlaps).
VAL1_only_DOWN										VAL1_only_UP
[truncated: 1,833 more rows]

## Sheet: Dataset S3
Supplementary Dataset S3: Gene Ontology (GO) analysis in genes up-regulated in val1 mutant (VAL1_only_UP).
[truncated: 67 more rows]

[truncated: 1 more sheets: Dataset S4]
