# Supplementary material for: The transcriptional regulator VAL1 promotes Arabidopsis flowering by repressing the organ boundary genes BOP1 and BOP2
Source: Plant Physiol. 2025 Apr 24;198(2):kiaf160. doi: 10.1093/plphys/kiaf160 (PMC12152480; doi:10.1093/plphys/kiaf160)
Supplement: kiaf160_Supplementary_Data [file kiaf160_supplementary_data.zip › Cheng_PP_Supplementary_Tables_accepted.xlsx]

## Sheet: Table S1
Supplementary Table S1: Non-redundant GO terms for genes up- and down-regulated in val1 mutant.
See Dataset S3 and S4 for complete list of GO analysis.
val1_only_UP
	Term	Description	Count	PValue	-log10(Pvalue)
1	GO:0006355	regulation of transcription, DNA-templated;biological_process	155	3.61891e-21	20.4414
2	GO:0007275	multicellular organism development;biological_process	64	1.0866e-10	9.96393
3	GO:0009733	response to auxin;biological_process	26	2.38094e-05	4.62325
4	GO:0008356	asymmetric cell division;biological_process	7	0.000126219	3.89888
5	GO:0010374	stomatal complex development;biological_process	7	0.000314277	3.50269
6	GO:0006260	DNA replication;biological_process	14	0.000340092	3.4684
7	GO:0080143	regulation of amino acid export;biological_process	5	0.000372752	3.42858
8	GO:0030154	cell differentiation;biological_process	21	0.000597101	3.22395
9	GO:0009740	gibberellic acid mediated signaling pathway;biological_process	11	0.000783561	3.10593
10	GO:0006949	syncytium formation;biological_process	5	0.00138178	2.85956
val1_only_DOWN
	Term	Description	Count	PValue	-log10(Pvalue)
1	GO:0071456	cellular response to hypoxia;biological_process	102	2.73651e-43	42.5628
2	GO:0009611	response to wounding;biological_process	65	1.67141e-23	22.7769
3	GO:0006468	protein phosphorylation;biological_process	166	4.57286e-21	20.3398
4	GO:0010200	response to chitin;biological_process	49	8.90087e-19	18.0506
5	GO:0006952	defense response;biological_process	163	1.66831e-18	17.7777
6	GO:0007165	signal transduction;biological_process	67	2.0818e-10	9.68156
7	GO:0009753	response to jasmonic acid;biological_process	31	8.85363e-10	9.05288
8	GO:0009737	response to abscisic acid;biological_process	60	4.32e-08	7.36452
9	GO:0009409	response to cold;biological_process	49	1.29999e-06	5.88606
10	GO:0009651	response to salt stress;biological_process	50	4.41295e-06	5.35527

## Sheet: Table S2
Supplementary Table S2. Flowering related terms identified in the list of val1_only_UP genes.
See Dataset S3 for complete list of GO terms.
Go Term	Description	Genes	PValue	FDR
GO:0010582	floral meristem determinacy	5	0.0128299	0.062011
	AT2G41370	BOP2
	AT3G57130	BOP1
	AT5G10140	FLC
	AT5G65070	MAF4
	AT5G65080	MAF5
GO:0010227	floral organ abscission	5	0.0184835	0.0765746
	AT1G64405	?
	AT2G41370	BOP2
	AT3G57130	BOP1
	AT4G32980	ATH1
	AT5G13790	AGL15
GO:0009910	negative regulation of flower development	6	0.0218531	0.0796198
	AT2G20570,	GLK1
	AT5G10140	FLC
	AT5G13790	AGL15
	AT5G44190	GLK2
	AT5G65070	MAF4
	AT5G65080	MAF5
							3

## Sheet: Table S3
Supplementary Table S3. Data included in heatmap of Figure 4E.
Gene	Col-0 vs. val1-2 Log2 Fold Change	Col-0 vs. val1-2 p-value	Col-0 vs. val1-2 adj. p-value	Col-0 vs. val2-1 Log2 Fold Change	Col-0 vs. val2-1 p-value	Col-0 vs. val2-1 adj. p-value	val1-2 vs. val2-1 Log2 Fold Change	val1-2 vs. val2-1 p-value	val1-2 vs. val2-1 adj. p-value	Col-0_1 TPM	Col-0_3 TPM	val1-2_5 TPM	val1-2_6 TPM	val2-1_7 TPM	val2-1_8 TPM	Gene symbol	Gene name	Gene type	Gene description	mean TPM Col0	mean TPM val1	mean TPM val2		log10 mean TPM Col0	log10 mean val1	log10 mean val2
UP
AT3G57130	1.31182	1.1707e-05	7.7092e-05	-0.0395494	0.915549	0.971057	-1.37449	5.2721e-06	4.5765e-05	2.9483	2.38042	8.28559	7.01871	3.48635	2.32142	BOP1	BLADE ON PETIOLE 1	protein_coding	BLADE ON PETIOLE 1 (BOP1); CONTAINS InterPro DOMAIN/s: BTB/POZ (InterPro:IPR013069), BTB/POZ fold (InterPro:IPR011333), Ankyrin repeat-containing domain (InterPro:IPR020683), BTB/POZ-like (InterPro:IPR000210), Ankyrin repeat (InterPro:IPR002110); BEST Arabidopsis thaliana protein match is: Ankyrin repeat family protein / BTB/POZ domain-containing protein (TAIR:AT2G41370.1); Has 4143 Blast hits to…	2.66436	7.65215	2.90388		0.425593	0.883783	0.462979
AT2G41370	1.25418	1.6478e-12	2.2894e-11	-0.109306	0.629796	0.84157	-1.38671	2.7597e-13	5.6556e-12	10.9514	8.34808	28.2209	25.0252	11.1022	7.50563	BOP2	BLADE ON PETIOLE2	protein_coding	BLADE ON PETIOLE2 (BOP2); CONTAINS InterPro DOMAIN/s: BTB/POZ (InterPro:IPR013069), BTB/POZ fold (InterPro:IPR011333), Ankyrin repeat-containing domain (InterPro:IPR020683), BTB/POZ-like (InterPro:IPR000210), Ankyrin repeat (InterPro:IPR002110); BEST Arabidopsis thaliana protein match is: Ankyrin repeat family protein / BTB/POZ domain-containing protein (TAIR:AT3G57130.1); Has 6067 Blast hits to …	9.64976	26.6231	9.3039		0.984516	1.42526	0.968665
AT4G32980	1.19845	4.8427e-22	1.2105e-20	0.457617	0.00103376	0.00935804	-0.7652	8.8736e-10	1.2925e-08	17.4287	16.6149	46.4543	44.1233	26.2461	22.5666	ATH1	homeobox gene 1	protein_coding	homeobox gene 1 (ATH1); CONTAINS InterPro DOMAIN/s: Homeobox (InterPro:IPR001356), Homeodomain-like (InterPro:IPR009057), POX (InterPro:IPR006563), Homeodomain-related (InterPro:IPR012287); BEST Arabidopsis thaliana protein match is: BEL1-like homeodomain 7 (TAIR:AT2G16400.1); Has 5042 Blast hits to 5042 proteins in 335 species: Archae - 0; Bacteria - 0; Metazoa - 2114; Fungi - 285; Plants - 2468…	17.0218	45.2888	24.4064		1.23101	1.65599	1.3875
AT5G10140	2.18566	6.5254e-26	1.9633e-24	0.16055	0.565588	0.803306	-2.05087	1.281e-23	5.1534e-22	7.58901	7.81232	45.177	36.8384	7.98166	10.1484	FLC	FLOWERING LOCUS C	protein_coding	FLOWERING LOCUS C (FLC); CONTAINS InterPro DOMAIN/s: Transcription factor, MADS-box (InterPro:IPR002100), Transcription factor, K-box (InterPro:IPR002487); BEST Arabidopsis thaliana protein match is: K-box region and MADS-box transcription factor family protein (TAIR:AT1G77080.4); Has 1807 Blast hits to 1807 proteins in 277 species: Archae - 0; Bacteria - 0; Metazoa - 736; Fungi - 347; Plants - 3…	7.70066	41.0077	9.06505		0.886528	1.61287	0.95737
AT5G65070	1.52714	1.7933e-05	0.00011421	-0.0018545	0.996402	0.998954	-1.55431	1.2422e-06	1.1907e-05	3.2313	5.07677	16.4118	11.0225	4.89731	3.81293	MAF4	MADS AFFECTING FLOWERING 4	protein_coding	MADS AFFECTING FLOWERING 4 (MAF4); FUNCTIONS IN: sequence-specific DNA binding transcription factor activity; INVOLVED IN: negative regulation of flower development; LOCATED IN: plasma membrane; EXPRESSED IN: cotyledon, hypocotyl; CONTAINS InterPro DOMAIN/s: Transcription factor, MADS-box (InterPro:IPR002100), Transcription factor, K-box (InterPro:IPR002487); BEST Arabidopsis thaliana protein mat…	4.15404	13.7171	4.35512		0.61847	1.13726	0.639
AT5G65080	3.94334	1.1453e-41	6.3341e-40	0.248642	0.672948	0.865898	-3.71966	9.6829e-41	9.1215e-39	1.38875	2.022	29.9889	31.549	2.62958	1.88582	MAF5	MADS AFFECTING FLOWERING 5	protein_coding	MADS AFFECTING FLOWERING 5 (MAF5); FUNCTIONS IN: sequence-specific DNA binding transcription factor activity; INVOLVED IN: negative regulation of flower development, vernalization response; LOCATED IN: nucleus; EXPRESSED IN: 11 plant structures; EXPRESSED DURING: 4 anthesis, LP.02 two leaves visible, petal differentiation and expansion stage, D bilateral stage; CONTAINS InterPro DOMAIN/s: Transcr…	1.70538	30.769	2.2577		0.231821	1.48811	0.353666
AT5G44190	1.75938	3.5818e-41	1.9573e-39	0.203884	0.267794	0.553806	-1.58012	2.2466e-25	9.9089e-24	17.0513	17.5285	68.6139	67.348	24.0663	17.5259	GLK2	GOLDEN2-like 2	protein_coding	GOLDEN2-like 2 (GLK2); CONTAINS InterPro DOMAIN/s: Homeodomain-like (InterPro:IPR009057), Myb, DNA-binding (InterPro:IPR014778), Myb-like DNA-binding domain, SHAQKYF class (InterPro:IPR006447), HTH transcriptional regulator, Myb-type, DNA-binding (InterPro:IPR017930), Homeodomain-related (InterPro:IPR012287); BEST Arabidopsis thaliana protein match is: GBF's pro-rich region-interacting factor 1 (…	17.2899	67.981	20.7961		1.23779	1.83239	1.31798
AT2G20570	1.30774	1.4388e-23	3.8986e-22	0.110761	0.430345	0.706358	-1.22111	8.0731e-24	3.2708e-22	25.8115	22.7463	66.6365	73.1349	27.7555	27.3559	GPRI1/GLK1	GBF's pro-rich region-interacting factor 1	protein_coding	GBF's pro-rich region-interacting factor 1 (GPRI1); CONTAINS InterPro DOMAIN/s: Homeodomain-like (InterPro:IPR009057), Myb, DNA-binding (InterPro:IPR014778), Myb-like DNA-binding domain, SHAQKYF class (InterPro:IPR006447), HTH transcriptional regulator, Myb-type, DNA-binding (InterPro:IPR017930), Homeodomain-related (InterPro:IPR012287); BEST Arabidopsis thaliana protein match is: GOLDEN2-like 2 …	24.2789	69.8857	27.5557		1.38523	1.84439	1.44021
AT5G13790	1.76724	2.8066e-10	3.1986e-09	0.140292	0.695689	0.876728	-1.65283	1.4509e-10	2.2869e-09	3.47193	4.98444	18.2151	15.9008	5.49218	4.37542	AGL15	AGAMOUS-like 15	protein_coding	AGAMOUS-like 15 (AGL15); CONTAINS InterPro DOMAIN/s: Transcription factor, MADS-box (InterPro:IPR002100), Transcription factor, K-box (InterPro:IPR002487); BEST Arabidopsis thaliana protein match is: AGAMOUS-like 18 (TAIR:AT3G57390.1); Has 1807 Blast hits to 1807 proteins in 277 species: Archae - 0; Bacteria - 0; Metazoa - 736; Fungi - 347; Plants - 385; Viruses - 0; Other Eukaryotes - 339 (sourc…	4.22818	17.0579	4.9338		0.626154	1.23193	0.693182
AT3G18217	2.00504	0.002417	0.00967984	0.525825	0.542326	0.787562	-1.50329	0.0146567	0.05543	3.33921	2.68276	13.1832	15.0901	3.4127	5.61106	MIR157C	microRNA157C	mirna		3.01099	14.1366	4.51188		0.478709	1.15035	0.654358
DOWN																				mean TPM Col0	mean TPM val1	mean TPM val2		log10 mean TPM Col0	log10 mean val1	log10 mean val2
AT4G35900	-1.11442	0.00018372	0.00096944	0.32614	0.154363	0.397237	1.41777	1.1284e-07	1.2383e-06	7.15966	8.79398	4.73656	3.79302	9.49299	10.087	FD		protein_coding	FD; CONTAINS InterPro DOMAIN/s: Basic-leucine zipper (bZIP) transcription factor (InterPro:IPR004827), bZIP transcription factor, bZIP-1 (InterPro:IPR011616); BEST Arabidopsis thaliana protein match is: basic region/leucine zipper motif 27 (TAIR:AT2G17770.2); Has 747 Blast hits to 421 proteins in 73 species: Archae - 0; Bacteria - 6; Metazoa - 144; Fungi - 40; Plants - 193; Viruses - 0; Other Euk…	7.97682	4.26479	9.79002		0.90183	0.629898	0.990783
AT5G50570	-1.57461	2.6932e-39	1.3612e-37	-0.173657	0.0892603	0.279311	1.3766	1.7732e-30	1.0173e-28	75.8133	72.5975	31.0984	26.5954	66.5211	69.6001	SPL13A	SQUAMOSA PROMOTER-BINDING PROTEIN LIKE 13A	protein_coding	Squamosa promoter-binding protein-like (SBP domain) transcription factor family protein; FUNCTIONS IN: DNA binding, sequence-specific DNA binding transcription factor activity; INVOLVED IN: regulation of transcription; LOCATED IN: nucleus; CONTAINS InterPro DOMAIN/s: Transcription factor, SBP-box (InterPro:IPR004333); BEST Arabidopsis thaliana protein match is: Squamosa promoter-binding protein-l…	74.2054	28.8469	68.0606		1.87044	1.4601	1.8329
AT5G50670	-1.576	1.1905e-36	5.6317e-35	-0.169492	0.0955398	0.29234	1.38213	8.2889e-29	4.332e-27	93.2449	84.9067	37.818	31.4403	78.2733	87.437	SPL13B	SQUAMOSA PROMOTER-BINDING PROTEIN LIKE 13B	protein_coding	Squamosa promoter-binding protein-like (SBP domain) transcription factor family protein; FUNCTIONS IN: DNA binding; INVOLVED IN: biological_process unknown; LOCATED IN: nucleus; CONTAINS InterPro DOMAIN/s: Transcription factor, SBP-box (InterPro:IPR004333); BEST Arabidopsis thaliana protein match is: Squamosa promoter-binding protein-like (SBP domain) transcription factor family protein (TAIR:AT5…	89.0758	34.6291	82.8551		1.94976	1.53944	1.91832
AT2G45660	-0.957393	0.0252419	0.0723328	-0.0439753	0.897483	0.96383	0.889118	0.0345352	0.110257	3.76197	3.63097	1.76562	2.59656	3.92191	3.57061	AGL20 (SOC1)	AGAMOUS-like 20	protein_coding	AGAMOUS-like 20 (AGL20); FUNCTIONS IN: sequence-specific DNA binding transcription factor activity; INVOLVED IN: flower development, response to cold, positive regulation of flower development, maintenance of inflorescence meristem identity; LOCATED IN: nucleus; EXPRESSED IN: 22 plant structures; EXPRESSED DURING: 12 growth stages; CONTAINS InterPro DOMAIN/s: Transcription factor, MADS-box (Inter…	3.69647	2.18109	3.74626		0.567787	0.338673	0.573598

## Sheet: Table S4
Supplementary Table S4: List of primers used in this study.
NAME	SEQUENCE (5´-3´)
Primers for genotyping
SALK-088606-LP	GTTCTTCCAAAAGCCTGTG
SALK-088606-RP	GCACCAATGGTTCGAGTTCT
Lbb1.3	A TTTTGCCGA TTTCGGAAC
val2-1-LP	TCACAGAAGGAGCGTATTGAGT
val2-1-RP	ACCAAGACCAAGGAAGCATC
JL202	CATTTTATAATAACGCTGCGGACATCTAC
flc-3-FW	TATCGCCGGAGGAGAAGC
flc-3-RV	TAGAAAGAAATAAAGCGAGAAAAGGA
bop2-2-LP	AAAGAGAGAACCTGGGTGAGC
bop2-2-RP	ATTTGGCCCACCTTTGTATTC
bop1-5-LP	GAGAATTGTCTTAATCATTCATTCTGCG
bop1-5-RP	GGCTACAAGTTCGATTGGGAG
Primers for qRT-PCR
BOP1-FW	CGACATCCTTCGAACCCTAA
BOP1-RV	GCTCGTGTGTTCGTCTTTCA
BOP2-FW	CTTGTTCAAGGGGGCAGTTC
BOP2-RV	CGAGATATCACCATTGCAGCG
GAI-FW	AACTCGGCATGTTGTCCTG
GAI-FW	AAAGCGCGTGAACGAGAC
GA20ox1-FW	GCCTGTAAGAAGCACGGTTTCT
GA20ox1-RV	CTCGTGTATTCATGAGCGTCTGA
GA20ox2-FW	CCCAAGGCTTTCGTTGTCAA
GA20ox2-RV	CCGCTCTATGCAAACAGCTCT
GA3ox1-FW	TCCGAAGGTTTCACCATCACT
GA3ox1-RV	TCGCAGTAGTTGAGGTGATGTTG
GA2ox2-FW	CCCTCAAATTTTCCGTGAGT
GA2ox2-RV	CAGCATTTTACTCAGAGTGTC
GA2ox6-FW	GCGTTAAGTGGCGTTG
GA2ox6-RV	CTATGCCTCACGCTAGT
FD-FW	CATCAACCTTGCTTCCATCC
FD-RV	GGTTTTGGTTGTGGTGGTTT
FT-FW	TGGCCGCAGTTTTCTACAAT
FT-RV	TCATCACCGTTCGTTACTCG
FT1-FW	CTGGAACAACCTTTGGCAAT
FT1-RV	TACACTGTTTGCCTGCCAAG
FLC-FW	AGCCAAGAAGACCGAACTCA
FLC-RV	TTTGTCCAGCAGGTGACATC
FUL-FW	ACGGGTCAGCAAGAAGGACA
FUL-RV	GAGAGTTTGGTTCCGTCAACGACGATG
ATH1-FW	ATACTCGCTCGATTATTCATCTCGA
ATH1-RV	ATCGATCATCCAACCATTTGAAGAAG
VAL1-FW	GGACATGGAACTGGCTGAGT
VAL1-RV	TCTTCTTTCTCCACCGCAAC
ACTIN2-FW	CACTTGCACCAAGCAGCATGAAGA
ACTIN2-RV	AATGGAACCACCGATCCAGACACT
UBC-FW	CTGCGACTCAGGGAATCTTCTAA
UBC-RV	TTGTGCCATTGAATTGAACCC
UBQ10-F	GGCCTTGTATAATCCCTGATGAATAAG
UBQ10-R	AAAGAGATAACAGGAACGGAAACATAGT
Primers for ChIP-qPCR
BOP1-CHIP-P1-FW	CCTGTCCAGTTTACCATTTTATCCC
BOP1-CHIP-P1-RV	GCATTCACCACATTTATCGCAG
BOP1-CHIP-P2-FW	CCACGCTCACCGTTGC
BOP1-CHIP-P2-RV	CCGGTTTGGTTAGCGGGT
BOP1-CHIP-P3-FW	GAGAATTGTCTTAATCATTCATTCTGCG
BOP1-CHIP-P3-RV	CGGGAATGCTGAACGGAAAC
BOP1-CHIP-P4-FW	AGTGCTCATAGCTTCAAGAAAGC
BOP1-CHIP-P4-RV	GGCTACAAGTTCGATTGGGAG
BOP1-CHIP-P5-FW	GCTGTTTTACTCGACCACCAC
BOP1-CHIP-P5-RV	GGGCTCAATGTGAGTCAATCC
BOP1-CHIP-P6-FW	GAAAGCCCCAAGAGAAGCTC
BOP1-CHIP-P6-RV	GTCTCTACACAGCTTAGGATGGTTT
BOP2-CHIP-P1-FW	GCACCTGACTAATGAAAATCCTACTTAAAT
BOP2-CHIP-P1-RV	GGCTTTCACATGGTTCTGTATCAAG
BOP2-CHIP-P2-FW	ACAGGTTGTGGTGAGTCTGTC
BOP2-CHIP-P2-RV	GGTCAAGCTTTCTCCGACGT
BOP2-CHIP-P3-FW	GAAGCAGAACAAGAACAAAAAAGTGG
BOP2-CHIP-P3-RV	GCTCGCATTGCTCACCC
BOP2-CHIP-P4-FW	GCTTGGCAAGAATCTCTGGTG
BOP2-CHIP-P4-RV	GGCAAGCATGGTGGAGAAAG
BOP2-CHIP-P5-FW	ATCACCATTGCAGCGGATTG
BOP2-CHIP-P5-RV	GATTTCTTGTTCAAGGGGGCAG
BOP2-CHIP-P6-FW	GATGAGCGATAGCTAGAGCAAC
BOP2-CHIP-P6-RV	GAGAGTATTAAGAAGAGGGGCATGC
STM-ChIP-exon-FW	GCCCATCATGACATCACATC
STM-ChIP-exon-RV	GGGAACTACTTTGTTGGTGGTG
ACTIN-ChIP-16-FW	GATATTCAGCCACTTGTCTGTG
ACTIN-ChIP-100-RV	CTTACACATGTACAACAAAGAAGG
Oligonucleotides for EMSA probes
BOP1-B3-2 sense	TTAATCATTCATTCTGCGATTTTGCATGATATTAGTAATCGCATATTTGT
BOP1-B3-2 antisense	ACAAATATGCGATTACTAATATCATGCAAAATCGCAGAATGAATGATTAA
TYE665-BOP1-B3-2 sense	[TYE665]TTAATCATTCATTCTGCGATTTTGCATGATATTAGTAATCGCATATTTGT
BOP2-B3-2 sense	TCAATTTTGTTTTCTTGTGATGTGCATGGAGTAAGAAGAGTGAAAGCAGA
BOP2-B3-2 antisense	TCTGCTTTCACTCTTCTTACTCCATGCACATCACAAGAAAACAAAATTGA
TYE665-BOP2-B3-2 sense	[TYE665]TCAATTTTGTTTTCTTGTGATGTGCATGGAGTAAGAAGAGTGAAAGCAGA

## Sheet: Table S5
Supplementary Table S5: RNA-seq statistics
Sample	Total read pairs	Trimmed read pairs	Mapped read pairs	Uniquely mapped read pairs
Col-0 r1	18393734	18393667	17836677	17626920
Col-0 r2	23181424	23181274	22299081	22039588
val1-2 r1	16044814	16044688	15422226	15191663
val1-2 r2	20031630	20031516	19109807	18897622
val2-1 r1	23226957	23226810	22093456	21813156
val2-1 r2	20723311	20723225	19871039	19632938
